# Supplementary material for: Data-Driven Workflow for the Development and Discovery of N-Oxyl Hydrogen Atom Transfer Catalysts
Source: ACS Cent Sci. 2025 Mar 24;11(4):592–600. doi: 10.1021/acscentsci.4c01919 (PMC12022910; doi:10.1021/acscentsci.4c01919)
Supplement: Supplementary file 2 — oc4c01919_si_002.xlsx [file oc4c01919_si_002.xlsx]

## Sheet: Sheet1
Compound_Name	aniso_NMR_shift_C2_min	%Vbur_C1_4.0Å_min	NBO_charge_O3_min_radical	BDE	Hirsh_atom_dipole_O3_Boltz	NBO_Bond_occup_C2_N1_Boltz	%Vbur_O2_2.5Å_Boltz	dipole(Debye)_Boltz_radical	Buried_Sterimol_B1_N1_O3_5.0(Å)_max	SASA_sphericity_Boltz_radical	%Vbur_N1_4.0Å_low_E_radical	Buried_Sterimol_B5_C1_N1_5.0(Å)_low_E_radical	aniso_NMR_shift_C2_low_E_radical	NBO_Bond_occup_C1_N1_low_E_radical	HOMO_Boltz_radical	%Vbur_N1_4.0Å_Boltz_radical	aniso_NMR_shift_C2_Boltz_radical	NMR_shift_C1_max	distance_N1_O3(Å)_max	Sterimol_L_N1_O3(Å)_morfeus_max
vstruc1	98.2551	46.9078	-0.21111	0.129419	0.309795	1.98717	48.6831	3.8344	1.99394	0.896915	43.5483	6.97251	114.355	0.9933	-0.34063	43.5483	114.355	12.9393	1.35699	3.27699
vstruc10	103.711	45.6354	-0.22127	0.128223	0.315868	1.98677	47.3043	5.6977	1.99456	0.886534	43.2112	6.35593	108.429	0.9929	-0.31816	43.2112	108.429	7.6858	1.35828	3.27828
vstruc100	81.6974	47.8283	-0.20727	0.135843	0.322897	1.98635	55.8568	7.38898	2.32662	0.856036	47.3919	6.01181	131.203	0.99413	-0.306	47.3803	131.216	19.6766	1.37049	3.29049
vstruc101	78.9457	53.9523	-0.21707	0.118271	0.316865	1.98301	52.8421	7.42949	3.05239	0.839849	49.157	6.20406	122.73	-0.80781	-0.311013	49.1597	122.585	6.3921	1.36371	3.28371
vstruc102	79.3883	53.8526	-0.2142		0.315013	1.98339	54.4659	4.04773	2.87168	0.844285	49.1671	6.21496	122.643	-0.81817	-0.311251	49.1818	123.146	6.3956	1.36301	3.28301
vstruc11	102.82	45.6183	-0.22189	0.127942	0.316294	1.98655	47.3678	5.3413	1.99018	0.902591	43.2061	6.35758	108.95	0.99303	-0.3257	43.2061	108.95	7.9166	1.35838	3.27838
vstruc12	104.099	45.6222	-0.22821	0.127091	0.319224	1.98674	47.2604	7.3732	1.99111	0.891359	43.2162	6.34389	105.855	0.99303	-0.316	43.2162	105.855	6.606	1.35873	3.27873
vstruc13	103.464	45.6334	-0.22082	0.128354	0.315682	1.98673	47.319	5.4009	1.9953	0.89068	43.2189	6.35614	108.633	0.99293	-0.32362	43.2189	108.633	7.8446	1.35821	3.27821
vstruc14	103.252	45.6299	-0.22114	0.12834	0.315856	1.9867	47.3108	5.3937	1.99369	0.893849	43.2275	6.35566	108.623	0.99296	-0.32464	43.2275	108.623	7.8385	1.35822	3.27822
vstruc15	102.115	45.6183	-0.21152	0.129781	0.311499	1.98696	47.3808	3.1683	1.9895	0.88707	43.2112	6.36377	110.727	0.9929	-0.3417	43.2112	110.727	8.8345	1.35738	3.27738
vstruc16	103.446	45.5733	-0.2193	0.128613	0.315237	1.987	47.3323	5.55682	1.99216	0.884328	43.172	6.3544	108.117	0.99296	-0.32959	43.1741	108.045	7.7832	1.3581	3.2781
vstruc17	103.079	49.8778	-0.21172	0.129747	0.310711	1.98698	47.5608	6.81305	1.95787	0.896299	43.9397	6.41012	107.905	0.99274	-0.338195	43.9445	107.904	12.3051	1.35856	3.27856
vstruc18	105.135	49.7277	-0.22765	0.127273	0.319294	1.98689	47.3678	6.7056	1.99493	0.903474	43.7907	6.34535	104.777	0.99318	-0.31883	43.7907	104.777	4.9404	1.35883	3.27883
vstruc19	104.874	49.2986	-0.22036	0.128452	0.315296	1.98717	47.4801	6.3729	1.97892	0.901305	43.6841	6.3772	105.608	0.99293	-0.32702	43.6841	105.608	8.8606	1.35792	3.27792
vstruc2	97.4404	49.5977	-0.21363	0.129228	0.310551	1.98665	52.6045	4.7661	2.00581	0.881787	44.2667	5.13867	107.652	0.99307	-0.32933	44.2667	107.652	11.1801	1.35711	3.27711
vstruc20	104.838	48.7571	-0.22066	0.12812	0.315526	1.98721	47.4313	6.4675	1.97819	0.903428	43.6119	6.37591	105.583	0.993	-0.32715	43.6119	105.583	9.1135	1.35811	3.27811
vstruc21	104.577	46.8484	-0.22052	0.128209	0.315552	1.98721	47.4443	6.6166	1.98029	0.906696	43.3904	6.37876	106.52	0.99315	-0.32801	43.3904	106.52	10.3967	1.35811	3.27811
vstruc22	104.267	50.1703	-0.22074	0.128189	0.315444	1.98714	47.4394	6.2645	1.97968	0.898256	43.7713	6.37447	106.069	0.99287	-0.32097	43.7713	106.069	7.8293	1.35816	3.27816
vstruc23	108.596	55.9951	-0.22851	0.127208	0.318779	1.9865	62.4756	5.969	3.00659	0.838609	46.2952	6.85481	96.1751	0.99295	-0.31606	46.2952	96.1751	2.6672	1.35896	3.27896
vstruc24	101.805	45.5729	-0.21676	0.129271	0.313387	1.9867	47.3563	4.20062	1.99398	0.807157	43.2069	7.37366	109.882	0.99307	-0.335458	43.2214	109.888	8.3431	1.35767	3.27767
vstruc25	112.597	47.9649	-0.20692	0.13749	0.320163	1.98932	54.3235	3.3796	1.72152	0.882124	46.3123	6.66419	136.027	0.99413	-0.33057	46.2922	136.029	17.8587	1.36813	3.28813
vstruc26	112.632	47.9125	-0.21323	0.136607	0.324086	1.98938	54.2681	6.46565	1.69998	0.886826	46.3274	6.65428	133.073	0.99403	-0.310615	46.3172	133.029	16.89	1.36893	3.28893
vstruc27	113.446	47.9354	-0.21286	0.136707	0.323692	1.98934	54.1582	7.10255	1.70099	0.879555	46.3173	6.64979	134.465	0.99389	-0.31207	46.3262	134.386	17.1157	1.3691	3.2891
vstruc28	96.7341	47.918	-0.2137	0.136476	0.324323	1.989	53.4068	6.51053	1.70097	0.889517	46.2995	6.65458	132.648	0.99401	-0.31129	46.3035	132.599	16.8509	1.36906	3.28906
vstruc29	114.02	48.0149	-0.20933	0.136962	0.321574	1.98942	54.4586	5.3678	1.70022	0.885749	46.2479	6.66427	131.418	0.99414	-0.30752	46.2479	131.418	17.3594	1.3679	3.2879
vstruc3	98.801	50.7429	-0.21517	0.129053	0.311097	1.98643	54.553	5.2575	2.01418	0.876246	44.5453	6.66745	103.513	0.99302	-0.30026	44.5453	103.513	10.0164	1.35717	3.27717
vstruc30	100.955	45.5849	-0.2179	0.128944	0.314243	1.98699	47.3513	4.9581	2.26037	0.788859	43.2034	6.36165	108.319	0.99295	-0.332269	43.2363	109.086	8.5315	1.35783	3.28839
vstruc32	92.1464	51.8885	-0.18007	0.140031	0.29944	1.98863	51.5025	1.45905	2.79786	0.922929	51.6386	5.16185	159.326	0.9938	-0.379705	51.6274	159.326	20.9277	1.36719	3.28719
vstruc33	117.802	56.8369	-0.19746	0.135405	0.307415	1.98806	50.588	2.50775	2.57239	0.903687	51.7965	6.82065	148.204	0.99341	-0.36191	51.7996	148.219	1.8113	1.35729	3.27729
vstruc34	128.015	55.8586	-0.20447	0.135173	0.310239	1.98819	52.8381	2.43425	1.93109	0.911363	52.0848	6.80859	144.633	0.99349	-0.35218	52.0857	144.631	7.2506	1.35966	3.27966
vstruc35	91.2149	55.3826	-0.19002	0.131985	0.301414	1.98357	51.4963	2.7426	3.17973	0.898619	48.6062	7.04076	131.913	0.99126	-0.34772	48.6062	131.913	22.7847	1.35512	3.27512
vstruc36	116.968	59.5761	-0.2001	0.135751	0.30925	1.98626	52.4582	5.3158	2.98533	0.918688	55.0598	5.58937	151.489	0.9926	-0.350675	55.0718	151.497	7.5559	1.36025	3.28025
vstruc4	104.878	45.4418	-0.21576	0.129107	0.314019	1.98716	47.1204	4.4249	1.98827	0.912022	43.1526	6.28188	108.106	0.99307	-0.33631	43.1526	108.106	7.5371	1.35774	3.2801
vstruc40	104.44	59.7759	-0.23681	0.12419	0.315044	1.98256	47.7504	7.0784	3.16167	0.916783	55.099	6.40044	118.076	0.98986	-0.31818	55.099	118.076	5.8168	1.3575	3.28004
vstruc41	119.249	67.5587	-0.19644	0.134536	0.304029	1.98632	58.7853	4.1685	3.1163	0.837102	59.7441	6.35505	144.021	0.99255	-0.31406	59.7348	144.008	1.3138	1.3575	3.27885
vstruc42	103.425	63.2433	-0.19678	0.135699	0.304905	1.98542	52.6584	5.18875	3.14589	0.869891	57.3005	7.23199	150.68	0.99257	-0.31138	57.298	150.693	1.2592	1.35933	3.27774
vstruc43	106.78	53.1671	-0.22144	0.133585	0.318433	1.98787	51.4695	6.75084	2.11936	0.831386	51.8598	7.25534	138.222	0.99355	-0.286586	51.8688	138.052	2.8708	1.36164	3.2775
vstruc44	101.463	52.9421	-0.2113	0.137241	0.315019	1.98761	51.8024	3.59125	2.68351	0.844531	49.1182	7.19178	136.219	0.99343	-0.317651	48.975	136.914	4.4218	1.36161	3.2775
vstruc45	106.279	54.0481	-0.20713	0.137179	0.313918	1.98822	50.713	2.8269	2.64162	0.78801	48.0122	7.18074	141.922	0.99328	-0.32016	48.0122	141.922	-2.3134	1.36081	3.27933
vstruc46	100.519	52.9215	-0.20965	0.137309	0.313848	1.98772	51.3315	3.69476	3.44446	0.816148	49.15	7.18557	136.921	0.99343	-0.302121	49.3946	138.654	4.9246	1.36142	3.28164
vstruc47	109.376	55.1308	-0.20963	0.135087	0.311438	1.98697	51.124	3.89743	2.09947	0.840429	51.788	7.269	139.494	0.99324	-0.341345	51.798	139.512	4.4593	1.36035	3.28161
vstruc48	102.947	52.2174	-0.20135	0.138376	0.308738	1.98763	51.4593	1.16287	3.41554	0.818274	49.202	7.17459	138.945	0.99342	-0.355713	49.3665	140.582	6.3589	1.3606	3.28081
vstruc49	98.1443	44.0956	-0.22086	0.126639	0.313028	1.98383	49.0803	6.2058	1.98071	0.887277	42.8795	6.59353	122.37	0.99238	-0.31049	42.8795	122.37	15.5762	1.35747	3.28142
vstruc5	99.2832	43.9824	-0.21392	0.129393	0.312377	1.98633	46.5816	5.8966	1.9955	0.910607	42.7755	6.25266	104.635	0.99273	-0.33683	42.7755	104.635	11.6368	1.35795	3.28035
vstruc50	96.7921	44.1189	-0.22498	0.125919	0.314117	1.9836	49.0222	7.19327	1.98328	0.863516	42.8643	6.58877	120.576	0.99237	-0.28938	42.8647	120.585	15.3884	1.35808	3.2806
vstruc51	100.427	44.115	-0.21386	0.127809	0.309696	1.984	49.1926	2.9408	1.97678	0.860994	42.8927	6.59209	124.059	0.99235	-0.32536	42.8927	124.059	16.1842	1.35686	3.27747
vstruc52	99.0835	44.1185	-0.21748	0.127429	0.310981	1.98378	49.069	3.90262	1.98136	0.851463	42.8795	6.58585	122.464	0.99236	-0.312789	42.8766	122.607	15.7872	1.35733	3.27795
vstruc53	99.1551	44.1205	-0.21762	0.127152	0.311197	1.98382	49.1421	4.319	1.97924	0.873197	42.876	6.58975	122.774	0.99237	-0.30928	42.876	122.774	15.9333	1.35722	3.27808
vstruc54	98.7413	44.1104	-0.21874	0.12696	0.311767	1.98375	49.1535	4.4543	1.98027	0.881377	42.8729	6.59033	122.316	0.99238	-0.31162	42.8729	122.316	15.8069	1.35742	3.27686
vstruc55	112.194	44.1845	-0.21667	0.127377	0.311492	1.98389	47.6104	7.2144	1.99117	0.88537	42.7883	7.40068	136.497	0.99263	-0.31844	42.7883	136.497	16.149	1.35689	3.27733
vstruc56	102.428	44.1189	-0.21374	0.127766	0.309745	1.98374	48.8654	4.9061	1.98552	0.89065	42.845	6.60286	126.242	0.99248	-0.32073	42.845	126.242	15.8514	1.35699	3.27722
vstruc57	100.689	44.1232	-0.21327	0.127913	0.309925	1.98409	48.7726	3.5163	1.97777	0.890464	42.8519	6.60504	125.068	0.99234	-0.32104	42.8519	125.068	16.262	1.35673	3.27742
vstruc58	98.4657	44.1406	-0.21643	0.127403	0.310896	1.98385	48.7596	4.9258	1.97613	0.889423	42.8527	6.33822	121.878	0.99242	-0.32022	42.8527	121.878	15.8189	1.35723	3.27689
vstruc59	99.2454	44.1209	-0.21721	0.127126	0.311234	1.98389	49.1796	5.4895	1.98039	0.873498	42.8977	6.59568	123.031	0.99234	-0.30877	42.8977	123.031	15.7806	1.35713	3.27699
vstruc6	104.585	45.6074	-0.2388	0.125055	0.321966	1.98606	47.4148	7.76557	1.99382	0.862997	43.2108	7.02152	96.3976	0.99283	-0.290822	43.2107	96.4748	7.3551	1.36017	3.27673
vstruc60	109.442	44.2636	-0.21597	0.127484	0.310956	1.98305	54.2307	6.4941	1.98721	0.885766	43.1778	6.52853	135.033	0.99287	-0.30665	43.1778	135.033	16.5109	1.35692	3.27723
vstruc61	99.2417	44.1061	-0.21696	0.127193	0.311168	1.98393	49.1438	5.1866	1.97917	0.87842	42.9125	6.59235	123.166	0.99233	-0.30952	42.9125	123.166	16.0238	1.35712	3.27713
vstruc62	102.558	42.966	-0.21305	0.127873	0.308955	1.9834	48.115	5.4755	1.9767	0.887946	42.6413	6.40154	124.347	0.99223	-0.321	42.6413	124.347	17.6382	1.35759	3.28017
vstruc63	104.574	42.9768	-0.20736	0.128847	0.305936	1.98344	48.1036	2.9553	1.97726	0.866431	42.6176	6.39834	125.562	0.99218	-0.31961	42.6176	125.562	18.4189	1.35707	3.27692
vstruc64	100.01	47.7003	-0.21356	0.134796	0.323319	1.98571	49.9414	6.808	1.70026	0.900636	45.9946	6.22615	142.735	0.99339	-0.30966	45.9946	142.735	10.7864	1.37075	3.27712
vstruc65	108.335	47.5545	-0.20937	0.135395	0.320866	1.98626	49.401	4.7677	1.69911	0.903209	45.9224	6.19357	150.444	0.99309	-0.33224	45.9224	150.444	11.4401	1.37073	3.27759
vstruc66	94.9055	47.7224	-0.21597	0.134542	0.324016	1.9855	54.1718	7.1375	1.69976	0.855438	46.2475	6.25089	138.974	0.99349	-0.287643	46.2438	139.086	11.8828	1.37067	3.27707
vstruc67	97.6824	47.7302	-0.21076	0.135208	0.320873	1.98556	54.2567	6.4878	1.70132	0.865272	46.2169	6.25664	141.308	0.9935	-0.30365	46.2169	141.308	12.4412	1.37011	3.29075
vstruc68	97.8897	47.7446	-0.21085	0.135192	0.320922	1.98558	54.2242	6.5451	1.7004	0.857834	46.2138	6.25694	141.478	0.99344	-0.29855	46.2138	141.478	12.4907	1.37013	3.29073
vstruc69	96.9126	47.7422	-0.21125	0.135055	0.321121	1.98554	54.2226	6.5285	1.70121	0.873034	46.2161	6.25577	140.675	0.99356	-0.30465	46.2161	140.675	12.0502	1.37007	3.29067
vstruc7	103.249	45.5931	-0.21863	0.128458	0.314178	1.98662	47.2946	4.5534	1.99544	0.885822	43.2309	5.88094	107.597	0.99291	-0.32583	43.2309	107.597	8.5167	1.35789	3.29011
vstruc70	97.7953	47.75	-0.21055	0.135184	0.320668	1.98557	54.2698	6.4701	1.69997	0.861817	46.2157	6.25692	141.467	0.99347	-0.30276	46.2157	141.467	12.5807	1.37009	3.29013
vstruc71	97.6659	47.7407	-0.21037	0.135488	0.320413	1.98551	54.2602	6.35448	1.70141	0.843214	46.2037	6.25494	141.978	0.99356	-0.305781	46.2179	141.749	12.2899	1.37005	3.29007
vstruc72	98.6139	47.7372	-0.20838	0.135089	0.319434	1.98562	54.3275	6.25	1.70024	0.852397	46.2107	6.26013	142.639	0.99357	-0.314406	46.2014	142.456	12.4565	1.36983	3.27789
vstruc73	100.28	47.698	-0.20489	0.136027	0.317268	1.98564	54.3609	6.449	1.70092	0.858174	46.1835	6.26372	143.625	0.99352	-0.32056	46.1835	143.625	12.6448	1.3695	3.29009
vstruc74	98.6003	47.7259	-0.20888	0.135173	0.319665	1.98563	54.4081	5.5822	1.70174	0.865796	46.1905	6.2629	142.468	0.99352	-0.30658	46.1905	142.468	13.0258	1.36995	3.29005
vstruc75	94.1729	47.7189	-0.21649	0.134614	0.324074	1.98557	54.1072	7.94869	1.70038	0.855277	46.201	6.2554	138.251	0.99359	-0.283287	46.2091	137.776	11.763	1.37051	3.28983
vstruc76	96.9223	47.7446	-0.20958	0.135429	0.320561	1.9857	54.3756	4.9572	1.70031	0.852455	46.2033	6.25239	140.746	0.99352	-0.31612	46.2033	140.746	11.9546	1.37009	3.2895
vstruc77	93.3228	47.7232	-0.21817	0.134365	0.324757	1.98542	54.0192	7.83103	1.70083	0.83384	46.2103	6.25037	137.558	0.99351	-0.277883	46.2154	137.227	11.8052	1.37073	3.28995
vstruc78	100.204	47.7418	-0.20366	0.136572	0.31664	1.98568	54.387	3.1004	1.70036	0.828657	46.2111	6.25671	143.778	0.99352	-0.32785	46.2111	143.778	12.4497	1.3695	3.29051
vstruc79	79.9479	49.5372	-0.20246	0.136302	0.318259	1.98664	57.2736	5.761	2.08124	0.85637	47.6099	6.54501	137.621	0.99432	-0.31402	47.6117	137.634	24.1721	1.37018	3.29009
vstruc8	103.442	45.6326	-0.21948	0.128195	0.314677	1.98652	47.3548	4.034	1.99464	0.897946	43.2046	6.94838	105.907	0.99291	-0.32894	43.2046	105.907	8.581	1.35812	3.29073
vstruc80	81.2993	46.1761	-0.20941	0.135797	0.322889	1.98674	55.687	9.13049	2.35836	0.861631	47.1242	5.99998	129.738	0.99392	-0.31709	47.1244	129.763	21.9232	1.37101	3.2895
vstruc81	81.544	47.601	-0.20611	0.136115	0.321361	1.98659	55.6907	7.25535	2.36492	0.864985	47.3233	6.01846	133.335	0.99423	-0.328515	47.3229	133.395	19.4166	1.37064	3.29018
vstruc82	83.5168	47.5525	-0.20678	0.135633	0.322568	1.9865	56.8501	6.681	2.25636	0.85819	47.2775	6.16746	134.548	0.99422	-0.314237	47.2683	134.548	19.2637	1.37013	3.27812
vstruc83	84.8534	47.6736	-0.20955	0.135142	0.323941	1.987	57.7989	8.1008	2.18363	0.862773	47.0824	5.98585	130.68	0.99413	-0.303747	47.0638	130.681	19.0008	1.37088	3.29101
vstruc84	82.0066	47.7535	-0.21256	0.13546	0.326012	1.98633	55.8089	8.18355	2.34272	0.83435	47.3923	6.81236	127.556	0.9942	-0.28279	47.3862	127.561	18.9975	1.37166	3.29064
vstruc85	82.1933	47.7663	-0.20836	0.134746	0.32326	1.98651	56.2467	6.84294	2.29951	0.845177	47.3683	6.0057	129.579	0.99411	-0.311085	47.3705	129.628	18.7084	1.37084	3.29013
vstruc86	82.2324	47.7752	-0.20852	0.134956	0.323423	1.98651	56.1898	6.87144	2.30504	0.848421	47.3942	6.0056	129.762	0.99412	-0.310765	47.3844	129.811	18.7899	1.37086	3.29088
vstruc87	82.1095	47.7857	-0.20849	0.133805	0.323328	1.9865	56.2508	6.95656	2.3034	0.841564	47.345	6.00361	129.538	0.99413	-0.3095	47.3549	129.49	18.6109	1.37084	3.29166
vstruc88	82.2487	47.7814	-0.20832	0.135071	0.322895	1.98653	56.295	6.48158	2.36927	0.829222	47.3877	6.04744	129.084	0.99411	-0.312363	47.3846	129.29	19.6809	1.37089	3.29084
vstruc89	82.2436	47.7799	-0.2043	0.135251	0.320161	1.98662	57.2299	6.20425	2.23801	0.842902	47.3465	6.15183	130.008	0.99409	-0.31811	47.3458	130.008	19.1908	1.37044	3.29086
vstruc9	103.422	45.6012	-0.23117	0.12659	0.319791	1.98631	47.2598	7.62305	1.9881	0.883798	43.2115	6.34079	106.228	0.99307	-0.307438	43.2193	106.619	7.2821	1.35922	3.29084
vstruc90	80.6915	47.7612	-0.20341	0.181399	0.319832	1.98645	55.8012	5.0282	2.36831	0.828605	47.3555	6.00938	133.414	0.99403	-0.31288	47.3555	133.414	20.808	1.37024	3.29089
vstruc91	81.363	47.7725	-0.20481	0.134636	0.3209	1.98647	56.1881	6.05729	2.3032	0.836279	47.376	6.00442	132.019	0.99407	-0.307886	47.3722	132.01	19.8793	1.37036	3.29044
vstruc92	81.2364	47.821	-0.20072	0.135525	0.317677	1.98656	56.4337	4.55511	2.29414	0.81405	47.3717	6.01576	132.319	0.99407	-0.329724	47.3691	132.313	20.0674	1.36989	3.27922
vstruc93	82.0991	47.788	-0.21207	0.134685	0.326062	1.98633	56.0664	7.39656	2.36958	0.83964	47.402	6.01516	129.273	0.99407	-0.284887	47.4027	129.203	19.517	1.37122	3.29024
vstruc94	81.2582	47.8062	-0.20427	0.136316	0.320494	1.98646	55.7305	7.13807	2.36424	0.836744	47.3609	6.00816	133.475	0.9941	-0.32179	47.3636	133.473	19.7628	1.37015	3.29036
vstruc95	81.5026	47.8043	-0.20676	0.136211	0.322404	1.9864	55.7997	7.32307	2.3353	0.848297	47.3741	6.00603	131.755	0.99407	-0.30374	47.3777	131.751	20.0634	1.37052	3.28989
vstruc96	81.4583	47.7989	-0.20655	0.137394	0.322296	1.98637	55.6593	7.30378	2.36915	0.845158	47.3849	6.01361	132.281	0.99404	-0.302215	47.3802	132.31	19.9687	1.37049	3.29122
vstruc97	80.7867	47.8155	-0.20058	0.137008	0.3179	1.98651	55.7667	7.57566	2.36867	0.842377	47.3229	6.00666	134.883	0.99409	-0.329565	47.3253	134.904	20.6036	1.3698	3.29015
vstruc98	81.4394	47.793	-0.20624	0.13666	0.32206	1.98634	55.7354	7.32042	2.36742	0.82815	47.4008	6.01402	131.982	0.99405	-0.306966	47.3874	132.047	20.0739	1.37038	3.29052
vstruc99	80.5931	47.7826	-0.20525	0.135547	0.321143	1.98642	55.7315	6.31065	2.34002	0.840585	47.3846	6.01575	133.463	0.99405	-0.30894	47.3698	133.467	20.676	1.37037	3.29049
																				3.2898
																				3.29038
																				3.29037
