# Supplementary material for: Data-Driven Workflow for the Development and Discovery of N-Oxyl Hydrogen Atom Transfer Catalysts
Source: ACS Cent Sci. 2025 Mar 24;11(4):592–600. doi: 10.1021/acscentsci.4c01919 (PMC12022910; doi:10.1021/acscentsci.4c01919)
Supplement: Supplementary file 3 — oc4c01919_si_003.xlsx [file oc4c01919_si_003.xlsx]

## Sheet: experimental_properties
Compound_Name	aniso_NMR_shift_C2_min	%Vbur_C1_4.0Å_min	NBO_charge_O3_min_radical	BDE	Hirsh_atom_dipole_O3_Boltz	NBO_Bond_occup_C2_N1_Boltz	%Vbur_O2_2.5Å_Boltz	dipole(Debye)_Boltz_radical	Buried_Sterimol_B1_N1_O3_5.0(Å)_max	SASA_sphericity_Boltz_radical	%Vbur_N1_4.0Å_low_E_radical	Buried_Sterimol_B5_C1_N1_5.0(Å)_low_E_radical	aniso_NMR_shift_C2_low_E_radical	NBO_Bond_occup_C1_N1_low_E_radical	HOMO_Boltz_radical	%Vbur_N1_4.0Å_Boltz_radical	aniso_NMR_shift_C2_Boltz_radical	Sterimol_L_N1_O3(Å)_morfeus_max
Struc01	104.771	45.614	-0.22484	0.116896	0.318168	1.98685	47.3499	6.6591	1.99586	0.908216	43.2077	6.35338	106.524	0.99303	-0.32203	43.2077	106.524	3.2786
Struc02	98.0122	48.9782	-0.21385	0.118431	0.310885	1.98683	51.5481	4.636	1.99689	0.88616	44.084	6.29101	109.389	0.99315	-0.3323	44.084	109.389	3.27724
Struc03	105.214	53.0364	-0.23208	0.116079	0.319697	1.98668	55.3474	7.7598	2.33865	0.801511	45.5892	7.38708	103.737	0.99306	-0.2905	45.5892	103.737	3.27875
Struc04	98.031	45.4131	-0.21963	0.118053	0.315401	1.98617	46.7134	6.6804	1.98023	0.909779	42.971	6.2907	104.959	0.99272	-0.32921	42.971	104.959	3.27839
Struc06	127.304	41.1477	-0.21017	0.123107	0.316992	1.9894	48.9631	5.2295	1.97856	0.929253	43.7554	4.16129	144.504	0.99419	-0.33967	43.7554	144.504	3.28055
Struc07	75.9523	53.3118	-0.22089	0.118811	0.320898	1.98255	51.8345	6.553	2.71246	0.917779	48.0173	5.29956	121.604	0.99376	-0.32274	48.0136	121.61	3.28426
Struc08	79.9132	41.1784	-0.21868	0.118034	0.315649	1.98291	49.5621	6.2065	1.92607	0.918519	43.3644	5.30341	123.276	0.99435	-0.32727	43.3644	123.276	3.27787
Struc09	76.9839	53.7591	-0.22338	0.118116	0.320803	1.98275	51.1075	6.93751	2.55098	0.911689	48.5635	6.35942	123.584	0.99369	-0.319498	48.5642	123.63	3.28449
Struc10	79.7822	54.0182	-0.21885	0.119066	0.318312	1.98306	53.458	6.70725	2.95478	0.88401	49.2133	6.22401	122.928	0.99372	-0.315275	49.2183	122.94	3.28363
Struc11	78.1153	54.0326	-0.22127	0.118728	0.319701	1.98282	52.6085	7.52095	3.05257	0.859205	49.1834	6.21837	122.757	0.99373	-0.295639	49.1771	122.775	3.28406
Struc12	79.8806	53.9278	-0.21326	0.119705	0.314416	1.98335	53.9747	4.55357	2.85674	0.857004	49.2078	6.2208	123.232	0.99368	-0.326155	49.1993	123.239	3.28301
Struc13	79.3527	54.6847	-0.2172	0.11802	0.314886	1.98296	51.5725	5.5649	2.49389	0.877558	49.2102	6.22268	122.787	0.9937	-0.31696	49.2102	122.787	3.27771
Struc14	79.4451	53.9748	-0.21588	0.119443	0.316342	1.98317	53.6789	5.514	2.92453	0.86206	49.1896	6.22376	122.853	0.9937	-0.30272	49.194	122.837	3.28339
Struc15	79.4951	54.0004	-0.21618	0.119347	0.316622	1.98315	53.5857	5.4303	2.94197	0.869269	49.2071	6.2241	122.881	0.9937	-0.31273	49.196	122.891	3.28346
Struc16	79.1679	53.9744	-0.21618	0.118828	0.315776	1.98773	53.423	4.97474	2.96611	0.848057	49.2016	6.22202	122.774	0.99368	-0.321116	49.1985	122.815	3.28349
Struc17	79.3272	53.8506	-0.20978	0.120501	0.311959	1.9836	54.848	4.21245	2.80032	0.863232	49.183	6.21599	123.773	0.99366	-0.331725	49.1729	123.773	3.28238
Struc18	77.0687	55.3166	-0.21995	0.118919	0.319075	1.98239	53.5672	6.7603	3.18121	0.867841	50.9275	7.11682	120.953	0.99365	-0.288885	50.9324	120.941	3.28423
Struc19	79.8479	56.8451	-0.22142	0.118814	0.316436	1.98199	53.9138	6.6591	3.41206	0.864889	52.8521	7.43006	114.667	0.99059	-0.30352	52.8629	114.657	3.27874
Struc20	77.6763	57.8657	-0.22112	0.119374	0.318661	1.98257	55.2121	6.47289	3.47367	0.879873	55.5001	6.21588	125.419	0.99364	-0.305765	55.2891	125.255	3.28398
Struc21	75.0081	55.0137	-0.22196	0.118219	0.320386	1.98279	52.2767	6.99855	3.1417	0.869203	49.9469	6.19412	121.063	0.99372	-0.318911	49.944	121.045	3.28443
Struc22	86.3138	43.9696	-0.22146	0.123335	0.333941	1.98485	58.5296	7.03453	2.38459	0.877805	48.2559	6.36368	132.023	0.99442	-0.301853	48.3084	131.938	3.29574
Struc23	82.4381	47.793	-0.21059	0.125119	0.325064	1.98642	55.7565	7.83104	2.36784	0.861418	47.3613	6.0095	129.622	0.99413	-0.30613	47.3718	129.664	3.29101
Struc24	104.458	52.6046	-0.19929	0.121618	0.309464	1.98756	45.7302	4.8015	2.44654	0.916256	46.3639	4.24854	150.881	0.99361	-0.35121	46.3639	150.881	3.27659
Struc25	110.25	54.6649	-0.20681	0.122398	0.314727	1.98847	49.637	5.1793	2.54351	0.919489	48.5367	4.35497	143.77	0.99427	-0.33502	48.5367	143.77	3.2856
Struc26	119.927	47.8454	-0.19927	0.12606	0.316641	1.9885	47.1236	6.5901	1.70088	0.905769	44.6651	5.98944	164.029	0.99408	-0.33682	44.6651	164.029	3.28966
Struc27	84.904	49.3048	-0.20398	0.127301	0.32078	1.98907	48.8947	6.81994	1.76698	0.906612	46.6521	5.76815	143.117	0.99415	-0.31635	46.6456	143.032	3.2933
Struc28	103.669	45.6357	-0.22525	0.117234	0.318043	1.98709	47.3874	7.9109	1.99858	0.879684	43.3326	7.31367	109.522	0.99302	-0.31004	43.3326	109.522	3.27794
Struc29	97.068	48.5216	-0.21671	0.125646	0.326371	1.98817	51.5521	7.91445	1.70105	0.898598	46.3177	6.64755	132.022	0.99397	-0.31035	46.3189	131.942	3.28947
Struc31	115.338	44.7462	-0.21775	0.12567	0.331007	1.98951	49.7754	6.235	2.20282	0.926691	47.6739	4.54381	141.3	0.99414	-0.32884	47.6877	141.309	3.29246
Struc32	116.965	47.3097	-0.24402	0.11991	0.336507	1.98883	49.2787	6.30486	2.406	0.923906	50.6195	5.01454	133.483	0.99385	-0.321257	50.5692	131.981	3.30145
Struc33	118.052	44.9026	-0.21843	0.119967	0.320082	1.9884	46.2019	5.6377	2.00983	0.924432	45.6858	4.51666	135.643	0.99357	-0.33443	45.6997	135.645	3.27897
Struc34	135.006	47.1464	-0.21532	0.123782	0.318544	1.9886	49.7021	5.65105	1.75336	0.918447	47.3683	5.19743	145.856	0.99377	-0.334965	47.365	145.15	3.2807
Struc35	110.23	48.4518	-0.21524	0.124809	0.318715	1.98786	49.7006	5.6782	1.90042	0.91821	48.8153	5.3297	149.586	0.99371	-0.334487	48.5911	149.303	3.28174
Struc36	129.502	49.0682	-0.21961	0.121626	0.319812	1.98831	51.3983	5.71278	2.08478	0.91457	49.0426	6.30297	138.087	0.99346	-0.331771	49.1738	141.547	3.28342
Struc38	107.534	49.427	-0.21509	0.123245	0.318671	1.9878	49.9853	5.4782	2.00893	0.919669	48.0072	5.01981	147.384	0.99351	-0.33505	47.9864	146.306	3.28167
Struc39	101.542	52.9359	-0.21443	0.126623	0.316925	1.98735	51.0682	5.85559	3.44297	0.854468	49.2191	7.18139	135.696	0.99343	-0.316804	49.5078	137.139	3.28198
Struc40	108.831	56.6131	-0.2356	0.114913	0.322322	1.98453	51.769	6.91494	3.79772	0.859485	49.8918	6.94334	97.9796	0.99284	-0.289817	49.9377	98.034	3.28515
Struc41	126.567	52.8063	-0.21793	0.122997	0.319712	1.98857	50.3541	5.869	2.15729	0.919606	51.6088	5.58059	143.242	0.99364	-0.33222	51.6097	143.242	3.28182
Struc42	109.156	50.7627	-0.21638	0.123178	0.319223	1.98783	49.2327	5.9426	1.85445	0.91296	49.0926	6.31676	148.29	0.99372	-0.332715	49.0895	148.285	3.28126
Struc43	125.76	53.1644	-0.21464	0.121952	0.317078	1.98884	48.8518	3.9973	2.13873	0.920345	51.594	5.54961	138.303	0.99377	-0.3384	51.5954	138.29	3.2792
Struc44	107.345	50.0745	-0.2108	0.123379	0.316294	1.98789	47.9212	6.647	2.04074	0.911662	47.9998	6.30648	145.311	0.9939	-0.334665	48.0087	145.312	3.28012
Struc45	134.715	53.3665	-0.21623	0.122902	0.318913	1.9884	51.8378	5.8943	1.94352	0.917953	51.4055	6.30317	150.083	0.99367	-0.33276	51.4107	150.07	3.28128
Struc46	127.195	60.9909	-0.20939	0.122723	0.312907	1.98854	56.2378	3.90523	2.00423	0.8352	55.8008	6.39291	136.05	0.9936	-0.31247	55.8102	136.113	3.27798
Struc47	110.481	56.082	-0.21175	0.123372	0.314825	1.98697	49.5847	5.33635	1.87441	0.864837	53.2284	7.21794	144.764	0.99358	-0.30446	53.2214	144.765	3.28053
Struc48	82.3575	47.7775	-0.21182	0.124277	0.325954	1.98647	55.8878	8.32179	2.31936	0.839221	47.3361	6.06379	130.922	0.99415	-0.29996	47.3481	130.945	3.29113
Struc49	82.4366	47.7845	-0.20901	0.125541	0.324001	1.98647	55.7545	6.91724	2.3683	0.856019	47.3485	6.00523	130.062	0.99412	-0.309995	47.3628	130.108	3.29094
Struc50	82.3088	47.7694	-0.20692	0.123355	0.321989	1.98655	56.7131	6.31934	2.27081	0.836731	47.3671	6.09321	129.233	0.99411	-0.313978	47.3718	129.046	3.29067
Struc51	80.1164	48.1631	-0.21276	0.124823	0.323134	1.98626	57.4987	7.65505	2.31593	0.869848	48.2919	6.78951	135.319	0.99406	-0.291105	48.2943	135.319	3.29036
Struc52	76.2203	55.1642	-0.21436	0.125439	0.325335	1.98581	54.2508	7.26593	3.08493	0.821672	48.9514	6.04244	125.652	0.99395	-0.29335	48.9509	125.656	3.29169
Struc53	81.3426	47.4998	-0.20906	0.124915	0.324497	1.98672	55.6063	7.4952	1.83413	0.902429	46.1936	5.89716	132.719	0.99422	-0.308095	46.1909	132.678	3.29077
