# Supplementary material for: Data-Driven Workflow for the Development and Discovery of N-Oxyl Hydrogen Atom Transfer Catalysts
Source: ACS Cent Sci. 2025 Mar 24;11(4):592–600. doi: 10.1021/acscentsci.4c01919 (PMC12022910; doi:10.1021/acscentsci.4c01919)
Supplement: Supplementary file 4 — oc4c01919_si_004.zip [file oc4c01919_si_004.zip]

Archive with 1,540 entries (1,535 files):
- optimized_xyz/
- __MACOSX/._optimized_xyz
- optimized_xyz/exp_catalyst_xyz/
- __MACOSX/optimized_xyz/._exp_catalyst_xyz
- optimized_xyz/exp_catalyst_precursor_xyz/
- __MACOSX/optimized_xyz/._exp_catalyst_precursor_xyz
- optimized_xyz/vs_catalyst_xyz/
- __MACOSX/optimized_xyz/._vs_catalyst_xyz
- optimized_xyz/vs_catalyst_precusor_xyz/
- __MACOSX/optimized_xyz/._vs_catalyst_precusor_xyz
- optimized_xyz/exp_catalyst_xyz/Struc9_xyz_1-1_radical.xyz
- __MACOSX/optimized_xyz/exp_catalyst_xyz/._Struc9_xyz_1-1_radical.xyz
- optimized_xyz/exp_catalyst_xyz/Struc35_xyz_1-1_radical.xyz
- __MACOSX/optimized_xyz/exp_catalyst_xyz/._Struc35_xyz_1-1_radical.xyz
- optimized_xyz/exp_catalyst_xyz/Struc32_xyz_2-1_radical.xyz
- __MACOSX/optimized_xyz/exp_catalyst_xyz/._Struc32_xyz_2-1_radical.xyz
- optimized_xyz/exp_catalyst_xyz/Struc36_xyz-1_radical.xyz
- __MACOSX/optimized_xyz/exp_catalyst_xyz/._Struc36_xyz-1_radical.xyz
- optimized_xyz/exp_catalyst_xyz/Struc50_xyz-1_radical.xyz
- __MACOSX/optimized_xyz/exp_catalyst_xyz/._Struc50_xyz-1_radical.xyz
- optimized_xyz/exp_catalyst_xyz/Struc34_xyz_1-1_radical.xyz
- __MACOSX/optimized_xyz/exp_catalyst_xyz/._Struc34_xyz_1-1_radical.xyz
- optimized_xyz/exp_catalyst_xyz/Struc9_xyz_5-1_radical.xyz
- __MACOSX/optimized_xyz/exp_catalyst_xyz/._Struc9_xyz_5-1_radical.xyz
- optimized_xyz/exp_catalyst_xyz/Struc49_xyz-1_radical.xyz
- __MACOSX/optimized_xyz/exp_catalyst_xyz/._Struc49_xyz-1_radical.xyz
- optimized_xyz/exp_catalyst_xyz/Struc36_xyz_5-1_radical.xyz
- __MACOSX/optimized_xyz/exp_catalyst_xyz/._Struc36_xyz_5-1_radical.xyz
- optimized_xyz/exp_catalyst_xyz/Struc36_xyz_1-1_radical.xyz
- __MACOSX/optimized_xyz/exp_catalyst_xyz/._Struc36_xyz_1-1_radical.xyz
- optimized_xyz/exp_catalyst_xyz/Struc33_xyz-1_radical.xyz
- __MACOSX/optimized_xyz/exp_catalyst_xyz/._Struc33_xyz-1_radical.xyz
- optimized_xyz/exp_catalyst_xyz/Struc21_xyz_10-1_radical.xyz
- __MACOSX/optimized_xyz/exp_catalyst_xyz/._Struc21_xyz_10-1_radical.xyz
- optimized_xyz/exp_catalyst_xyz/Struc29_xyz_1-1_radical.xyz
- __MACOSX/optimized_xyz/exp_catalyst_xyz/._Struc29_xyz_1-1_radical.xyz
- optimized_xyz/exp_catalyst_xyz/Struc4_xyz-1_radical.xyz
- __MACOSX/optimized_xyz/exp_catalyst_xyz/._Struc4_xyz-1_radical.xyz
- optimized_xyz/exp_catalyst_xyz/Struc31_xyz_1-1_radical.xyz
- __MACOSX/optimized_xyz/exp_catalyst_xyz/._Struc31_xyz_1-1_radical.xyz
- optimized_xyz/exp_catalyst_xyz/Struc36_xyz_2-1_radical.xyz
- __MACOSX/optimized_xyz/exp_catalyst_xyz/._Struc36_xyz_2-1_radical.xyz
- optimized_xyz/exp_catalyst_xyz/Struc51_xyz-1_radical.xyz
- __MACOSX/optimized_xyz/exp_catalyst_xyz/._Struc51_xyz-1_radical.xyz
- optimized_xyz/exp_catalyst_xyz/Struc48_xyz-1_radical.xyz
- __MACOSX/optimized_xyz/exp_catalyst_xyz/._Struc48_xyz-1_radical.xyz
- optimized_xyz/exp_catalyst_xyz/Struc32_xyz_1-1_radical.xyz
- __MACOSX/optimized_xyz/exp_catalyst_xyz/._Struc32_xyz_1-1_radical.xyz
- optimized_xyz/exp_catalyst_xyz/Struc1_xyz-1_radical.xyz
- __MACOSX/optimized_xyz/exp_catalyst_xyz/._Struc1_xyz-1_radical.xyz
- optimized_xyz/exp_catalyst_xyz/Struc35_xyz_2-1_radical.xyz
- __MACOSX/optimized_xyz/exp_catalyst_xyz/._Struc35_xyz_2-1_radical.xyz
- optimized_xyz/exp_catalyst_xyz/Struc9_xyz_2-1_radical.xyz
- __MACOSX/optimized_xyz/exp_catalyst_xyz/._Struc9_xyz_2-1_radical.xyz
- optimized_xyz/exp_catalyst_xyz/Struc21_xyz_8-1_radical.xyz
- __MACOSX/optimized_xyz/exp_catalyst_xyz/._Struc21_xyz_8-1_radical.xyz
- optimized_xyz/exp_catalyst_xyz/Struc32_xyz-1_radical.xyz
- __MACOSX/optimized_xyz/exp_catalyst_xyz/._Struc32_xyz-1_radical.xyz
- optimized_xyz/exp_catalyst_xyz/Struc20_xyz_8-1_radical.xyz
- __MACOSX/optimized_xyz/exp_catalyst_xyz/._Struc20_xyz_8-1_radical.xyz
- optimized_xyz/exp_catalyst_xyz/Struc9_xyz_6-1_radical.xyz
- __MACOSX/optimized_xyz/exp_catalyst_xyz/._Struc9_xyz_6-1_radical.xyz
- optimized_xyz/exp_catalyst_xyz/Struc33_xyz_1-1_radical.xyz
- __MACOSX/optimized_xyz/exp_catalyst_xyz/._Struc33_xyz_1-1_radical.xyz
- optimized_xyz/exp_catalyst_xyz/Struc39_xyz_2-1_radical.xyz
- __MACOSX/optimized_xyz/exp_catalyst_xyz/._Struc39_xyz_2-1_radical.xyz
- optimized_xyz/exp_catalyst_xyz/Struc27_xyz_1-1_radical.xyz
- __MACOSX/optimized_xyz/exp_catalyst_xyz/._Struc27_xyz_1-1_radical.xyz
- optimized_xyz/exp_catalyst_xyz/Struc28_xyz-1_radical.xyz
- __MACOSX/optimized_xyz/exp_catalyst_xyz/._Struc28_xyz-1_radical.xyz
- optimized_xyz/exp_catalyst_xyz/Struc7_xyz-1_radical.xyz
- __MACOSX/optimized_xyz/exp_catalyst_xyz/._Struc7_xyz-1_radical.xyz
- optimized_xyz/exp_catalyst_xyz/Struc21_xyz_6-1_radical.xyz
- __MACOSX/optimized_xyz/exp_catalyst_xyz/._Struc21_xyz_6-1_radical.xyz
- optimized_xyz/exp_catalyst_xyz/Struc20_xyz_2-1_radical.xyz
- __MACOSX/optimized_xyz/exp_catalyst_xyz/._Struc20_xyz_2-1_radical.xyz
- optimized_xyz/exp_catalyst_xyz/Struc20_xyz_10-1_radical.xyz
- __MACOSX/optimized_xyz/exp_catalyst_xyz/._Struc20_xyz_10-1_radical.xyz
- optimized_xyz/exp_catalyst_xyz/Struc34_xyz-1_radical.xyz
- __MACOSX/optimized_xyz/exp_catalyst_xyz/._Struc34_xyz-1_radical.xyz
- optimized_xyz/exp_catalyst_xyz/Struc20_xyz_6-1_radical.xyz
- __MACOSX/optimized_xyz/exp_catalyst_xyz/._Struc20_xyz_6-1_radical.xyz
- optimized_xyz/exp_catalyst_xyz/Struc52_xyz-1_radical.xyz
- __MACOSX/optimized_xyz/exp_catalyst_xyz/._Struc52_xyz-1_radical.xyz
- optimized_xyz/exp_catalyst_xyz/Struc21_xyz_2-1_radical.xyz
- __MACOSX/optimized_xyz/exp_catalyst_xyz/._Struc21_xyz_2-1_radical.xyz
- optimized_xyz/exp_catalyst_xyz/Struc22_xyz_2-1_radical.xyz
- __MACOSX/optimized_xyz/exp_catalyst_xyz/._Struc22_xyz_2-1_radical.xyz
- optimized_xyz/exp_catalyst_xyz/Struc16_xyz_4-1_radical.xyz
- __MACOSX/optimized_xyz/exp_catalyst_xyz/._Struc16_xyz_4-1_radical.xyz
- optimized_xyz/exp_catalyst_xyz/Struc2_xyz-1_radical.xyz
- __MACOSX/optimized_xyz/exp_catalyst_xyz/._Struc2_xyz-1_radical.xyz
- optimized_xyz/exp_catalyst_xyz/Struc31_xyz-1_radical.xyz
- __MACOSX/optimized_xyz/exp_catalyst_xyz/._Struc31_xyz-1_radical.xyz
- optimized_xyz/exp_catalyst_xyz/Struc11_xyz_3-1_radical.xyz
- __MACOSX/optimized_xyz/exp_catalyst_xyz/._Struc11_xyz_3-1_radical.xyz
- optimized_xyz/exp_catalyst_xyz/Struc40_xyz_3-1_radical.xyz
- __MACOSX/optimized_xyz/exp_catalyst_xyz/._Struc40_xyz_3-1_radical.xyz
- optimized_xyz/exp_catalyst_xyz/Struc19_xyz-1_radical.xyz
- __MACOSX/optimized_xyz/exp_catalyst_xyz/._Struc19_xyz-1_radical.xyz
- optimized_xyz/exp_catalyst_xyz/Struc16_xyz_7-1_radical.xyz
- __MACOSX/optimized_xyz/exp_catalyst_xyz/._Struc16_xyz_7-1_radical.xyz
- optimized_xyz/exp_catalyst_xyz/Struc22_xyz_1-1_radical.xyz
- __MACOSX/optimized_xyz/exp_catalyst_xyz/._Struc22_xyz_1-1_radical.xyz
- optimized_xyz/exp_catalyst_xyz/Struc29_xyz-1_radical.xyz
- __MACOSX/optimized_xyz/exp_catalyst_xyz/._Struc29_xyz-1_radical.xyz
- optimized_xyz/exp_catalyst_xyz/Struc7_xyz_1-1_radical.xyz
- __MACOSX/optimized_xyz/exp_catalyst_xyz/._Struc7_xyz_1-1_radical.xyz
- optimized_xyz/exp_catalyst_xyz/Struc6_xyz-1_radical.xyz
- __MACOSX/optimized_xyz/exp_catalyst_xyz/._Struc6_xyz-1_radical.xyz
- optimized_xyz/exp_catalyst_xyz/Struc23_xyz_1-1_radical.xyz
- __MACOSX/optimized_xyz/exp_catalyst_xyz/._Struc23_xyz_1-1_radical.xyz
- optimized_xyz/exp_catalyst_xyz/Struc35_xyz-1_radical.xyz
- __MACOSX/optimized_xyz/exp_catalyst_xyz/._Struc35_xyz-1_radical.xyz
- optimized_xyz/exp_catalyst_xyz/Struc16_xyz_3-1_radical.xyz
- __MACOSX/optimized_xyz/exp_catalyst_xyz/._Struc16_xyz_3-1_radical.xyz
- optimized_xyz/exp_catalyst_xyz/Struc53_xyz-1_radical.xyz
- __MACOSX/optimized_xyz/exp_catalyst_xyz/._Struc53_xyz-1_radical.xyz
- optimized_xyz/exp_catalyst_xyz/Struc39_xyz_1-1_radical.xyz
- __MACOSX/optimized_xyz/exp_catalyst_xyz/._Struc39_xyz_1-1_radical.xyz
- optimized_xyz/exp_catalyst_xyz/Struc3_xyz-1_radical.xyz
- __MACOSX/optimized_xyz/exp_catalyst_xyz/._Struc3_xyz-1_radical.xyz
- optimized_xyz/exp_catalyst_xyz/Struc20_xyz_1-1_radical.xyz
- __MACOSX/optimized_xyz/exp_catalyst_xyz/._Struc20_xyz_1-1_radical.xyz
- optimized_xyz/exp_catalyst_xyz/Struc21_xyz_5-1_radical.xyz
- __MACOSX/optimized_xyz/exp_catalyst_xyz/._Struc21_xyz_5-1_radical.xyz
- optimized_xyz/exp_catalyst_xyz/Struc38_xyz_1-1_radical.xyz
- __MACOSX/optimized_xyz/exp_catalyst_xyz/._Struc38_xyz_1-1_radical.xyz
- optimized_xyz/exp_catalyst_xyz/Struc39_xyz_5-1_radical.xyz
- __MACOSX/optimized_xyz/exp_catalyst_xyz/._Struc39_xyz_5-1_radical.xyz
- optimized_xyz/exp_catalyst_xyz/Struc18_xyz-1_radical.xyz
- __MACOSX/optimized_xyz/exp_catalyst_xyz/._Struc18_xyz-1_radical.xyz
- optimized_xyz/exp_catalyst_xyz/Struc21_xyz_1-1_radical.xyz
- __MACOSX/optimized_xyz/exp_catalyst_xyz/._Struc21_xyz_1-1_radical.xyz
- optimized_xyz/exp_catalyst_xyz/Struc20_xyz_5-1_radical.xyz
- __MACOSX/optimized_xyz/exp_catalyst_xyz/._Struc20_xyz_5-1_radical.xyz
- optimized_xyz/exp_catalyst_xyz/Struc25_xyz-1_radical.xyz
- __MACOSX/optimized_xyz/exp_catalyst_xyz/._Struc25_xyz-1_radical.xyz
- optimized_xyz/exp_catalyst_xyz/Struc16_xyz_2-1_radical.xyz
- __MACOSX/optimized_xyz/exp_catalyst_xyz/._Struc16_xyz_2-1_radical.xyz
- optimized_xyz/exp_catalyst_xyz/Struc43_xyz-1_radical.xyz
- __MACOSX/optimized_xyz/exp_catalyst_xyz/._Struc43_xyz-1_radical.xyz
- optimized_xyz/exp_catalyst_xyz/Struc11_xyz_1-1_radical.xyz
- __MACOSX/optimized_xyz/exp_catalyst_xyz/._Struc11_xyz_1-1_radical.xyz
- optimized_xyz/exp_catalyst_xyz/Struc40_xyz_1-1_radical.xyz
- __MACOSX/optimized_xyz/exp_catalyst_xyz/._Struc40_xyz_1-1_radical.xyz
- optimized_xyz/exp_catalyst_xyz/Struc22_xyz_4-1_radical.xyz
- __MACOSX/optimized_xyz/exp_catalyst_xyz/._Struc22_xyz_4-1_radical.xyz
- optimized_xyz/exp_catalyst_xyz/Struc11_xyz-1_radical.xyz
- __MACOSX/optimized_xyz/exp_catalyst_xyz/._Struc11_xyz-1_radical.xyz
- optimized_xyz/exp_catalyst_xyz/Struc10_xyz_1-1_radical.xyz
- __MACOSX/optimized_xyz/exp_catalyst_xyz/._Struc10_xyz_1-1_radical.xyz
- optimized_xyz/exp_catalyst_xyz/Struc39_xyz-1_radical.xyz
- __MACOSX/optimized_xyz/exp_catalyst_xyz/._Struc39_xyz-1_radical.xyz
- optimized_xyz/exp_catalyst_xyz/Struc41_xyz_1-1_radical.xyz
- __MACOSX/optimized_xyz/exp_catalyst_xyz/._Struc41_xyz_1-1_radical.xyz
- optimized_xyz/exp_catalyst_xyz/Struc16_xyz_6-1_radical.xyz
- __MACOSX/optimized_xyz/exp_catalyst_xyz/._Struc16_xyz_6-1_radical.xyz
- optimized_xyz/exp_catalyst_xyz/Struc46_xyz_2-1_radical.xyz
- __MACOSX/optimized_xyz/exp_catalyst_xyz/._Struc46_xyz_2-1_radical.xyz
- optimized_xyz/exp_catalyst_xyz/Struc42_xyz_1-1_radical.xyz
- __MACOSX/optimized_xyz/exp_catalyst_xyz/._Struc42_xyz_1-1_radical.xyz
- optimized_xyz/exp_catalyst_xyz/Struc20_xyz_4-1_radical.xyz
- __MACOSX/optimized_xyz/exp_catalyst_xyz/._Struc20_xyz_4-1_radical.xyz
- optimized_xyz/exp_catalyst_xyz/Struc20_xyz-1_radical.xyz
- __MACOSX/optimized_xyz/exp_catalyst_xyz/._Struc20_xyz-1_radical.xyz
- optimized_xyz/exp_catalyst_xyz/Struc39_xyz_4-1_radical.xyz
- __MACOSX/optimized_xyz/exp_catalyst_xyz/._Struc39_xyz_4-1_radical.xyz
- optimized_xyz/exp_catalyst_xyz/Struc46_xyz-1_radical.xyz
- __MACOSX/optimized_xyz/exp_catalyst_xyz/._Struc46_xyz-1_radical.xyz
- optimized_xyz/exp_catalyst_xyz/Struc14_xyz-1_radical.xyz
- __MACOSX/optimized_xyz/exp_catalyst_xyz/._Struc14_xyz-1_radical.xyz
- optimized_xyz/exp_catalyst_xyz/Struc21_xyz_4-1_radical.xyz
- __MACOSX/optimized_xyz/exp_catalyst_xyz/._Struc21_xyz_4-1_radical.xyz
- optimized_xyz/exp_catalyst_xyz/Struc43_xyz_1-1_radical.xyz
- __MACOSX/optimized_xyz/exp_catalyst_xyz/._Struc43_xyz_1-1_radical.xyz
- optimized_xyz/exp_catalyst_xyz/Struc12_xyz_1-1_radical.xyz
- __MACOSX/optimized_xyz/exp_catalyst_xyz/._Struc12_xyz_1-1_radical.xyz
- optimized_xyz/exp_catalyst_xyz/Struc45_xyz_1-1_radical.xyz
- __MACOSX/optimized_xyz/exp_catalyst_xyz/._Struc45_xyz_1-1_radical.xyz
- optimized_xyz/exp_catalyst_xyz/Struc14_xyz_1-1_radical.xyz
- __MACOSX/optimized_xyz/exp_catalyst_xyz/._Struc14_xyz_1-1_radical.xyz
- optimized_xyz/exp_catalyst_xyz/Struc21_xyz_3-1_radical.xyz
- __MACOSX/optimized_xyz/exp_catalyst_xyz/._Struc21_xyz_3-1_radical.xyz
- optimized_xyz/exp_catalyst_xyz/Struc20_xyz_7-1_radical.xyz
- __MACOSX/optimized_xyz/exp_catalyst_xyz/._Struc20_xyz_7-1_radical.xyz
- optimized_xyz/exp_catalyst_xyz/Struc37_conf-1-1_radical.xyz
- __MACOSX/optimized_xyz/exp_catalyst_xyz/._Struc37_conf-1-1_radical.xyz
- optimized_xyz/exp_catalyst_xyz/Struc24_xyz-1_radical.xyz
- __MACOSX/optimized_xyz/exp_catalyst_xyz/._Struc24_xyz-1_radical.xyz
- optimized_xyz/exp_catalyst_xyz/Struc42_xyz-1_radical.xyz
- __MACOSX/optimized_xyz/exp_catalyst_xyz/._Struc42_xyz-1_radical.xyz
- optimized_xyz/exp_catalyst_xyz/Struc20_xyz_3-1_radical.xyz
- __MACOSX/optimized_xyz/exp_catalyst_xyz/._Struc20_xyz_3-1_radical.xyz
- optimized_xyz/exp_catalyst_xyz/Struc21_xyz_7-1_radical.xyz
- __MACOSX/optimized_xyz/exp_catalyst_xyz/._Struc21_xyz_7-1_radical.xyz
- optimized_xyz/exp_catalyst_xyz/Struc44_xyz_1-1_radical.xyz
- __MACOSX/optimized_xyz/exp_catalyst_xyz/._Struc44_xyz_1-1_radical.xyz
- optimized_xyz/exp_catalyst_xyz/Struc10_xyz-1_radical.xyz
- __MACOSX/optimized_xyz/exp_catalyst_xyz/._Struc10_xyz-1_radical.xyz
- optimized_xyz/exp_catalyst_xyz/Struc15_xyz_1-1_radical.xyz
- __MACOSX/optimized_xyz/exp_catalyst_xyz/._Struc15_xyz_1-1_radical.xyz
- optimized_xyz/exp_catalyst_xyz/Struc38_xyz-1_radical.xyz
- __MACOSX/optimized_xyz/exp_catalyst_xyz/._Struc38_xyz-1_radical.xyz
- optimized_xyz/exp_catalyst_xyz/Struc39_xyz_3-1_radical.xyz
- __MACOSX/optimized_xyz/exp_catalyst_xyz/._Struc39_xyz_3-1_radical.xyz
- optimized_xyz/exp_catalyst_xyz/Struc21_xyz-1_radical.xyz
- __MACOSX/optimized_xyz/exp_catalyst_xyz/._Struc21_xyz-1_radical.xyz
- optimized_xyz/exp_catalyst_xyz/Struc40_xyz_2-1_radical.xyz
- __MACOSX/optimized_xyz/exp_catalyst_xyz/._Struc40_xyz_2-1_radical.xyz
- optimized_xyz/exp_catalyst_xyz/Struc11_xyz_2-1_radical.xyz
- __MACOSX/optimized_xyz/exp_catalyst_xyz/._Struc11_xyz_2-1_radical.xyz
- optimized_xyz/exp_catalyst_xyz/Struc16_xyz_1-1_radical.xyz
- __MACOSX/optimized_xyz/exp_catalyst_xyz/._Struc16_xyz_1-1_radical.xyz
- optimized_xyz/exp_catalyst_xyz/Struc47_xyz_1-1_radical.xyz
- __MACOSX/optimized_xyz/exp_catalyst_xyz/._Struc47_xyz_1-1_radical.xyz
- optimized_xyz/exp_catalyst_xyz/Struc47_xyz-1_radical.xyz
- __MACOSX/optimized_xyz/exp_catalyst_xyz/._Struc47_xyz-1_radical.xyz
- optimized_xyz/exp_catalyst_xyz/Struc15_xyz-1_radical.xyz
- __MACOSX/optimized_xyz/exp_catalyst_xyz/._Struc15_xyz-1_radical.xyz
- optimized_xyz/exp_catalyst_xyz/Struc17_xyz_1-1_radical.xyz
- __MACOSX/optimized_xyz/exp_catalyst_xyz/._Struc17_xyz_1-1_radical.xyz
- optimized_xyz/exp_catalyst_xyz/Struc16_xyz_5-1_radical.xyz
- __MACOSX/optimized_xyz/exp_catalyst_xyz/._Struc16_xyz_5-1_radical.xyz
- optimized_xyz/exp_catalyst_xyz/Struc46_xyz_1-1_radical.xyz
- __MACOSX/optimized_xyz/exp_catalyst_xyz/._Struc46_xyz_1-1_radical.xyz
- optimized_xyz/exp_catalyst_xyz/Struc22_xyz_3-1_radical.xyz
- __MACOSX/optimized_xyz/exp_catalyst_xyz/._Struc22_xyz_3-1_radical.xyz
- optimized_xyz/exp_catalyst_xyz/Struc8_xyz-1_radical.xyz
- __MACOSX/optimized_xyz/exp_catalyst_xyz/._Struc8_xyz-1_radical.xyz
- optimized_xyz/exp_catalyst_xyz/Struc27_xyz-1_radical.xyz
- __MACOSX/optimized_xyz/exp_catalyst_xyz/._Struc27_xyz-1_radical.xyz
- optimized_xyz/exp_catalyst_xyz/Struc41_xyz-1_radical.xyz
- __MACOSX/optimized_xyz/exp_catalyst_xyz/._Struc41_xyz-1_radical.xyz
- optimized_xyz/exp_catalyst_xyz/Struc36_xyz_3-1_radical.xyz
- __MACOSX/optimized_xyz/exp_catalyst_xyz/._Struc36_xyz_3-1_radical.xyz
- optimized_xyz/exp_catalyst_xyz/Struc52_xyz_1-1_radical.xyz
- __MACOSX/optimized_xyz/exp_catalyst_xyz/._Struc52_xyz_1-1_radical.xyz
- optimized_xyz/exp_catalyst_xyz/Struc13_xyz-1_radical.xyz
- __MACOSX/optimized_xyz/exp_catalyst_xyz/._Struc13_xyz-1_radical.xyz
- optimized_xyz/exp_catalyst_xyz/Struc53_xyz_1-1_radical.xyz
- __MACOSX/optimized_xyz/exp_catalyst_xyz/._Struc53_xyz_1-1_radical.xyz
- optimized_xyz/exp_catalyst_xyz/Struc22_xyz-1_radical.xyz
- __MACOSX/optimized_xyz/exp_catalyst_xyz/._Struc22_xyz-1_radical.xyz
- optimized_xyz/exp_catalyst_xyz/Struc50_xyz_1-1_radical.xyz
- __MACOSX/optimized_xyz/exp_catalyst_xyz/._Struc50_xyz_1-1_radical.xyz
- optimized_xyz/exp_catalyst_xyz/Struc9_xyz_7-1_radical.xyz
- __MACOSX/optimized_xyz/exp_catalyst_xyz/._Struc9_xyz_7-1_radical.xyz
- optimized_xyz/exp_catalyst_xyz/Struc20_xyz_9-1_radical.xyz
- __MACOSX/optimized_xyz/exp_catalyst_xyz/._Struc20_xyz_9-1_radical.xyz
- optimized_xyz/exp_catalyst_xyz/Struc18_xyz_1-1_radical.xyz
- __MACOSX/optimized_xyz/exp_catalyst_xyz/._Struc18_xyz_1-1_radical.xyz
- optimized_xyz/exp_catalyst_xyz/Struc49_xyz_1-1_radical.xyz
- __MACOSX/optimized_xyz/exp_catalyst_xyz/._Struc49_xyz_1-1_radical.xyz
- optimized_xyz/exp_catalyst_xyz/Struc44_xyz-1_radical.xyz
- __MACOSX/optimized_xyz/exp_catalyst_xyz/._Struc44_xyz-1_radical.xyz
- optimized_xyz/exp_catalyst_xyz/Struc16_xyz-1_radical.xyz
- __MACOSX/optimized_xyz/exp_catalyst_xyz/._Struc16_xyz-1_radical.xyz
- optimized_xyz/exp_catalyst_xyz/Struc35_xyz_3-1_radical.xyz
- __MACOSX/optimized_xyz/exp_catalyst_xyz/._Struc35_xyz_3-1_radical.xyz
- optimized_xyz/exp_catalyst_xyz/Struc21_xyz_9-1_radical.xyz
- __MACOSX/optimized_xyz/exp_catalyst_xyz/._Struc21_xyz_9-1_radical.xyz
- optimized_xyz/exp_catalyst_xyz/Struc9_xyz_3-1_radical.xyz
- __MACOSX/optimized_xyz/exp_catalyst_xyz/._Struc9_xyz_3-1_radical.xyz
- optimized_xyz/exp_catalyst_xyz/Struc51_xyz_1-1_radical.xyz
- __MACOSX/optimized_xyz/exp_catalyst_xyz/._Struc51_xyz_1-1_radical.xyz
- optimized_xyz/exp_catalyst_xyz/Struc19_xyz_1-1_radical.xyz
- __MACOSX/optimized_xyz/exp_catalyst_xyz/._Struc19_xyz_1-1_radical.xyz
- optimized_xyz/exp_catalyst_xyz/Struc48_xyz_1-1_radical.xyz
- __MACOSX/optimized_xyz/exp_catalyst_xyz/._Struc48_xyz_1-1_radical.xyz
- optimized_xyz/exp_catalyst_xyz/Struc9_xyz-1_radical.xyz
- __MACOSX/optimized_xyz/exp_catalyst_xyz/._Struc9_xyz-1_radical.xyz
- optimized_xyz/exp_catalyst_xyz/Struc9_xyz_4-1_radical.xyz
- __MACOSX/optimized_xyz/exp_catalyst_xyz/._Struc9_xyz_4-1_radical.xyz
- optimized_xyz/exp_catalyst_xyz/Struc50_xyz_2-1_radical.xyz
- __MACOSX/optimized_xyz/exp_catalyst_xyz/._Struc50_xyz_2-1_radical.xyz
- optimized_xyz/exp_catalyst_xyz/Struc26_xyz-1_radical.xyz
- __MACOSX/optimized_xyz/exp_catalyst_xyz/._Struc26_xyz-1_radical.xyz
- optimized_xyz/exp_catalyst_xyz/Struc40_xyz-1_radical.xyz
- __MACOSX/optimized_xyz/exp_catalyst_xyz/._Struc40_xyz-1_radical.xyz
- optimized_xyz/exp_catalyst_xyz/Struc32_xyz_3-1_radical.xyz
- __MACOSX/optimized_xyz/exp_catalyst_xyz/._Struc32_xyz_3-1_radical.xyz
- optimized_xyz/exp_catalyst_xyz/Struc12_xyz-1_radical.xyz
- __MACOSX/optimized_xyz/exp_catalyst_xyz/._Struc12_xyz-1_radical.xyz
- optimized_xyz/exp_catalyst_xyz/Struc48_xyz_2-1_radical.xyz
- __MACOSX/optimized_xyz/exp_catalyst_xyz/._Struc48_xyz_2-1_radical.xyz
- optimized_xyz/exp_catalyst_xyz/Struc23_xyz-1_radical.xyz
- __MACOSX/optimized_xyz/exp_catalyst_xyz/._Struc23_xyz-1_radical.xyz
- optimized_xyz/exp_catalyst_xyz/Struc21_xyz_11-1_radical.xyz
- __MACOSX/optimized_xyz/exp_catalyst_xyz/._Struc21_xyz_11-1_radical.xyz
- optimized_xyz/exp_catalyst_xyz/Struc52_xyz_2-1_radical.xyz
- __MACOSX/optimized_xyz/exp_catalyst_xyz/._Struc52_xyz_2-1_radical.xyz
- optimized_xyz/exp_catalyst_xyz/Struc45_xyz-1_radical.xyz
- __MACOSX/optimized_xyz/exp_catalyst_xyz/._Struc45_xyz-1_radical.xyz
- optimized_xyz/exp_catalyst_xyz/Struc17_xyz-1_radical.xyz
- __MACOSX/optimized_xyz/exp_catalyst_xyz/._Struc17_xyz-1_radical.xyz
- optimized_xyz/exp_catalyst_xyz/Struc36_xyz_4-1_radical.xyz
- __MACOSX/optimized_xyz/exp_catalyst_xyz/._Struc36_xyz_4-1_radical.xyz
- optimized_xyz/exp_catalyst_precursor_xyz/Struc43_conf-1.xyz
- __MACOSX/optimized_xyz/exp_catalyst_precursor_xyz/._Struc43_conf-1.xyz
[truncated: 1,240 more entries]
