# Supplementary material for: Data-Driven Workflow for the Development and Discovery of N-Oxyl Hydrogen Atom Transfer Catalysts
Source: ACS Cent Sci. 2025 Mar 24;11(4):592–600. doi: 10.1021/acscentsci.4c01919 (PMC12022910; doi:10.1021/acscentsci.4c01919)
Supplement: Supplementary file 4 — oc4c01919_si_004.zip [file oc4c01919_si_004.zip › optimized_xyz/exp_catalyst_xyz/Struc9_xyz_1-1_radical.xyz]

24
Struc9_xyz_1-1_radical.log	Energy: -405746.8367387
O         -1.14123        2.45451        0.10248
C         -0.87843        1.29024        0.14318
N          0.27376        0.65959        0.46270
C          1.54204        1.35301        0.59316
C          2.46108        0.97545       -0.56503
C          2.56663       -0.54334       -0.70227
C          1.18559       -1.17565       -0.87934
C          0.24724       -0.79104        0.27626
C          0.56117       -1.54365        1.56609
N         -1.82046        0.22654       -0.17274
O         -3.01422        0.43115       -0.47575
C         -1.19717       -1.04323       -0.11589
O         -1.72914       -2.08616       -0.34026
H          1.32478        2.41925        0.61540
H          1.99902        1.07733        1.54794
H          2.05652        1.39989       -1.48806
H          3.44548        1.41719       -0.40519
H          3.19111       -0.80094       -1.55824
H          3.06153       -0.95879        0.18004
H          0.74813       -0.81908       -1.81679
H          1.24314       -2.26286       -0.93979
H          1.59629       -1.38791        1.86760
H         -0.08973       -1.20474        2.37198
H          0.39845       -2.60905        1.40669
