# Supplementary material for: Data-Driven Workflow for the Development and Discovery of N-Oxyl Hydrogen Atom Transfer Catalysts
Source: ACS Cent Sci. 2025 Mar 24;11(4):592–600. doi: 10.1021/acscentsci.4c01919 (PMC12022910; doi:10.1021/acscentsci.4c01919)
Supplement: Supplementary file 4 — oc4c01919_si_004.zip [file oc4c01919_si_004.zip › optimized_xyz/exp_catalyst_xyz/Struc35_xyz_1-1_radical.xyz]

19
Struc35_xyz_1-1_radical.log	Energy: -346333.1668990
O          1.09127       -2.28541        0.00071
C          0.67852       -1.19227       -0.22118
C         -0.64655       -0.77376       -0.81532
C         -0.64653        0.77379       -0.81531
C         -1.82109        1.19795        0.08984
C         -2.01107        0.00001        1.02179
C         -1.82114       -1.19790        0.08980
N          1.41680       -0.00002        0.08582
O          2.55776       -0.00004        0.59522
C          0.67857        1.19225       -0.22121
O          1.09135        2.28538        0.00071
H         -0.71441       -1.21471       -1.80892
H         -0.71440        1.21476       -1.80890
H         -1.61641        2.13731        0.60124
H         -2.71259        1.33412       -0.52411
H         -2.97820        0.00003        1.52148
H         -1.23967       -0.00002        1.79785
H         -2.71264       -1.33401       -0.52417
H         -1.61651       -2.13729        0.60116
