# Supplementary material for: Data-Driven Workflow for the Development and Discovery of N-Oxyl Hydrogen Atom Transfer Catalysts
Source: ACS Cent Sci. 2025 Mar 24;11(4):592–600. doi: 10.1021/acscentsci.4c01919 (PMC12022910; doi:10.1021/acscentsci.4c01919)
Supplement: Supplementary file 4 — oc4c01919_si_004.zip [file oc4c01919_si_004.zip › optimized_xyz/exp_catalyst_xyz/Struc32_xyz_2-1_radical.xyz]

18
Struc32_xyz_2-1_radical.log	Energy: -322411.5588294
O         -1.83954        1.32853       -0.42861
N         -0.87280        0.60765       -0.07201
C          0.40984        1.25910        0.13570
C          1.43424        0.46237        0.89667
C          2.14785       -0.54863       -0.00801
C          1.16001       -1.37096       -0.83259
C         -0.04795       -1.81992       -0.01618
C         -1.15917       -0.80525        0.17328
O         -2.27939       -1.11364        0.42905
O          0.56718        2.36807       -0.26771
H          0.94833       -0.04989        1.72947
H          2.14032        1.17976        1.30867
H          2.83767       -0.02185       -0.66782
H          2.74407       -1.20857        0.62494
H          0.81807       -0.79313       -1.69540
H          1.66312       -2.24989       -1.23506
H          0.25540       -2.17201        0.97441
H         -0.55229       -2.66192       -0.49012
