# Supplementary material for: Data-Driven Workflow for the Development and Discovery of N-Oxyl Hydrogen Atom Transfer Catalysts
Source: ACS Cent Sci. 2025 Mar 24;11(4):592–600. doi: 10.1021/acscentsci.4c01919 (PMC12022910; doi:10.1021/acscentsci.4c01919)
Supplement: Supplementary file 4 — oc4c01919_si_004.zip [file oc4c01919_si_004.zip › optimized_xyz/exp_catalyst_xyz/Struc36_xyz-1_radical.xyz]

22
Struc36_xyz-1_radical.log	Energy: -371001.2986051
O          0.58049        2.36449       -0.34865
C          0.58710        1.25208        0.06989
C         -0.42205        0.52406        0.93117
C         -0.14227       -0.96345        0.64222
C         -0.90982       -1.48129       -0.59147
C         -2.37870       -1.07766       -0.55873
C         -2.50579        0.44172       -0.51099
C         -1.86023        0.99523        0.75480
N          1.66796        0.32604       -0.14689
O          2.75744        0.63055       -0.67934
C          1.32802       -1.00106        0.30081
O          2.09513       -1.90875        0.29929
H         -0.10038        0.73935        1.95672
H         -0.34492       -1.59914        1.50321
H         -0.78298       -2.56246       -0.64836
H         -0.45752       -1.06290       -1.49784
H         -2.86668       -1.51640        0.31788
H         -2.88368       -1.47771       -1.43886
H         -2.02146        0.87462       -1.39226
H         -3.55332        0.74267       -0.54623
H         -2.43714        0.66555        1.62266
H         -1.86972        2.08600        0.75460
