# Supplementary material for: Data-Driven Workflow for the Development and Discovery of N-Oxyl Hydrogen Atom Transfer Catalysts
Source: ACS Cent Sci. 2025 Mar 24;11(4):592–600. doi: 10.1021/acscentsci.4c01919 (PMC12022910; doi:10.1021/acscentsci.4c01919)
Supplement: Supplementary file 4 — oc4c01919_si_004.zip [file oc4c01919_si_004.zip › optimized_xyz/exp_catalyst_xyz/Struc50_xyz-1_radical.xyz]

31
Struc50_xyz-1_radical.log	Energy: -759985.5990976
O         -0.84306       -2.64644       -0.00704
C         -1.51536       -1.66166       -0.00664
N         -1.01060       -0.37798        0.01732
C         -1.79659        0.78149        0.03665
C         -1.20810        2.04606        0.10265
C         -2.00747        3.17446        0.11908
C         -3.39560        3.07816        0.07199
C         -3.97839        1.83001        0.01293
C         -3.18849        0.68196       -0.00361
C         -3.85593       -0.62254       -0.05392
N         -2.95655       -1.75121       -0.03794
O         -3.44714       -2.90556       -0.06152
O         -5.03459       -0.80737       -0.09834
C          0.42363       -0.27707        0.01458
C          1.12172       -0.43820        1.19808
C          2.50461       -0.33118        1.19430
C          3.16566       -0.06316        0.00624
C          4.66126        0.09819       -0.01677
F          5.20942       -0.53893       -1.05642
F          5.23693       -0.37016        1.09218
F          5.00822        1.38845       -0.12775
C          2.46184        0.09356       -1.18109
C          1.08244       -0.01728       -1.17766
H         -0.13331        2.14382        0.14410
H         -1.53570        4.14707        0.17134
H         -4.00729        3.96914        0.08480
H         -5.05230        1.70240       -0.02025
H          0.58420       -0.65653        2.11118
H          3.06477       -0.46204        2.10948
H          2.99294        0.29053       -2.10304
H          0.51264        0.09386       -2.09096
