# Supplementary material for: Data-Driven Workflow for the Development and Discovery of N-Oxyl Hydrogen Atom Transfer Catalysts
Source: ACS Cent Sci. 2025 Mar 24;11(4):592–600. doi: 10.1021/acscentsci.4c01919 (PMC12022910; doi:10.1021/acscentsci.4c01919)
Supplement: Supplementary file 4 — oc4c01919_si_004.zip [file oc4c01919_si_004.zip › optimized_xyz/exp_catalyst_xyz/Struc34_xyz_1-1_radical.xyz]

16
Struc34_xyz_1-1_radical.log	Energy: -321644.8433099
O         -1.32692       -2.10593        0.08819
C         -0.66449       -1.12582        0.20402
C          0.78265       -0.96285        0.56179
C          1.05424        0.55243        0.68868
C          2.17089        0.44777       -0.38021
C          1.74131       -1.00927       -0.66818
N         -1.17152        0.20046       -0.05287
O         -2.32908        0.43005       -0.46214
C         -0.19646        1.23017        0.19527
O         -0.40978        2.38471        0.00658
H          1.06254       -1.60328        1.39263
H          1.33393        0.96056        1.65724
H          3.15955        0.51518        0.06707
H          2.10537        1.15779       -1.20169
H          2.52390       -1.75969       -0.60304
H          1.21274       -1.13919       -1.61142
