# Supplementary material for: Data-Driven Workflow for the Development and Discovery of N-Oxyl Hydrogen Atom Transfer Catalysts
Source: ACS Cent Sci. 2025 Mar 24;11(4):592–600. doi: 10.1021/acscentsci.4c01919 (PMC12022910; doi:10.1021/acscentsci.4c01919)
Supplement: Supplementary file 4 — oc4c01919_si_004.zip [file oc4c01919_si_004.zip › optimized_xyz/exp_catalyst_xyz/Struc9_xyz_5-1_radical.xyz]

24
Struc9_xyz_5-1_radical.log	Energy: -405740.9911667
O         -1.38009        2.38876        0.00745
C         -1.02086        1.25418        0.10313
N          0.22049        0.75673        0.32779
C          1.37466        1.59922        0.00962
C          2.65544        0.79415        0.15461
C          2.65145       -0.48876       -0.69965
C          1.23723       -1.03826       -0.96195
C          0.30165       -0.70583        0.19994
C          0.69753       -1.41146        1.49821
N         -1.88856        0.10331       -0.06942
O         -3.12273        0.18541       -0.24066
C         -1.13539       -1.09466       -0.10563
O         -1.57755       -2.18246       -0.30908
H          1.26792        1.97792       -1.01283
H          1.36943        2.46139        0.67488
H          3.49610        1.42889       -0.12358
H          2.79181        0.55006        1.20884
H          3.12705       -0.29504       -1.66141
H          3.25889       -1.24714       -0.20480
H          0.82257       -0.58717       -1.86706
H          1.25159       -2.11675       -1.11881
H          1.73881       -1.22518        1.75116
H          0.07185       -1.06776        2.32198
H          0.55315       -2.48463        1.37163
