# Supplementary material for: Data-Driven Workflow for the Development and Discovery of N-Oxyl Hydrogen Atom Transfer Catalysts
Source: ACS Cent Sci. 2025 Mar 24;11(4):592–600. doi: 10.1021/acscentsci.4c01919 (PMC12022910; doi:10.1021/acscentsci.4c01919)
Supplement: Supplementary file 4 — oc4c01919_si_004.zip [file oc4c01919_si_004.zip › optimized_xyz/exp_catalyst_xyz/Struc49_xyz-1_radical.xyz]

28
Struc49_xyz-1_radical.log	Energy: -610739.9433870
O         -0.15867       -2.61412       -0.00011
C          0.54512       -1.65167        0.00012
N          0.08554       -0.35152        0.00010
C          0.91291        0.77802        0.00002
C          0.36842        2.06418       -0.00021
C          1.20652        3.16416       -0.00034
C          2.59124        3.01876       -0.00026
C          3.13080        1.74987       -0.00005
C          2.30141        0.62979        0.00010
C          2.92300       -0.69784        0.00038
N          1.98455       -1.79275        0.00016
O          2.43390       -2.96389       -0.00000
O          4.09593       -0.92422        0.00000
C         -1.34411       -0.19730        0.00007
C         -2.02285       -0.12154       -1.20540
C         -3.39915        0.04026       -1.21188
C         -4.05925        0.11964        0.00002
F         -5.38699        0.27644       -0.00001
C         -3.39909        0.04122        1.21194
C         -2.02278       -0.12061        1.20551
H         -0.70321        2.19826       -0.00030
H          0.76834        4.15381       -0.00053
H          3.23358        3.88802       -0.00036
H          4.20002        1.58434        0.00004
H         -1.47239       -0.19389       -2.13434
H         -3.96218        0.09906       -2.13272
H         -3.96207        0.10074        2.13276
H         -1.47228       -0.19222        2.13448
