# Supplementary material for: Data-Driven Workflow for the Development and Discovery of N-Oxyl Hydrogen Atom Transfer Catalysts
Source: ACS Cent Sci. 2025 Mar 24;11(4):592–600. doi: 10.1021/acscentsci.4c01919 (PMC12022910; doi:10.1021/acscentsci.4c01919)
Supplement: Supplementary file 4 — oc4c01919_si_004.zip [file oc4c01919_si_004.zip › optimized_xyz/exp_catalyst_xyz/Struc36_xyz_5-1_radical.xyz]

22
Struc36_xyz_5-1_radical.log	Energy: -370998.6287186
O          1.62815       -2.22678       -0.24361
C          1.10909       -1.15678       -0.25883
C         -0.32870       -0.79091       -0.53278
C         -0.36033        0.75154       -0.62356
C         -1.55831        1.38091        0.09421
C         -2.79986        0.54462       -0.20242
C         -2.67701       -0.87451        0.38930
C         -1.21884       -1.29389        0.60927
N          1.80588        0.05954        0.05787
O          3.00022        0.10310        0.42351
C          0.96574        1.21823       -0.07352
O          1.32009        2.31547        0.21801
H         -0.63330       -1.26549       -1.46675
H         -0.37985        1.05641       -1.67400
H         -1.67817        2.41151       -0.23616
H         -1.37350        1.41772        1.17064
H         -2.92321        0.48615       -1.28755
H         -3.69217        1.03762        0.18217
H         -3.19997       -0.92762        1.34510
H         -3.16572       -1.59119       -0.27268
H         -1.12780       -2.37644        0.69257
H         -0.84576       -0.87505        1.54839
