# Supplementary material for: Data-Driven Workflow for the Development and Discovery of N-Oxyl Hydrogen Atom Transfer Catalysts
Source: ACS Cent Sci. 2025 Mar 24;11(4):592–600. doi: 10.1021/acscentsci.4c01919 (PMC12022910; doi:10.1021/acscentsci.4c01919)
Supplement: Supplementary file 4 — oc4c01919_si_004.zip [file oc4c01919_si_004.zip › optimized_xyz/exp_catalyst_xyz/Struc36_xyz_1-1_radical.xyz]

22
Struc36_xyz_1-1_radical.log	Energy: -371001.2990500
O         -2.09597       -1.90828        0.29933
C         -1.32796       -1.00130        0.30077
C          0.14221       -0.96389        0.64230
C          0.42202        0.52368        0.93132
C          1.86000        0.99500        0.75477
C          2.50537        0.44146       -0.51091
C          2.37829       -1.07797       -0.55872
C          0.90938       -1.48146       -0.59145
N         -1.66728        0.32668       -0.14708
O         -2.75667        0.63113       -0.67963
C         -0.58676        1.25189        0.06956
O         -0.57950        2.36495       -0.34802
H          0.34422       -1.60005        1.50310
H          0.09999        0.73898        1.95669
H          2.43693        0.66532        1.62264
H          1.86920        2.08586        0.75438
H          3.55294        0.74238       -0.54634
H          2.02105        0.87424       -1.39227
H          2.88288       -1.47813       -1.43905
H          2.86638       -1.51685        0.31776
H          0.78219       -2.56257       -0.64892
H          0.45694       -1.06281       -1.49764
