# Supplementary material for: Data-Driven Workflow for the Development and Discovery of N-Oxyl Hydrogen Atom Transfer Catalysts
Source: ACS Cent Sci. 2025 Mar 24;11(4):592–600. doi: 10.1021/acscentsci.4c01919 (PMC12022910; doi:10.1021/acscentsci.4c01919)
Supplement: Supplementary file 4 — oc4c01919_si_004.zip [file oc4c01919_si_004.zip › optimized_xyz/exp_catalyst_xyz/Struc33_xyz-1_radical.xyz]

13
Struc33_xyz-1_radical.log	Energy: -296980.0585253
O          2.28977        0.60127       -0.16927
C          1.19898        0.13206       -0.15522
C          0.75469       -1.27456       -0.35362
C          0.00000       -1.85541        0.80627
C         -0.75479       -1.27458       -0.35359
N          0.00001        0.90572        0.06288
O          0.00002        2.11915        0.36233
C         -1.19895        0.13214       -0.15551
O         -2.28975        0.60132       -0.16914
H          1.34350       -1.90875       -0.99685
H          0.00003       -1.32183        1.74682
H          0.00009       -2.93246        0.88525
H         -1.34364       -1.90880       -0.99676
