# Supplementary material for: Data-Driven Workflow for the Development and Discovery of N-Oxyl Hydrogen Atom Transfer Catalysts
Source: ACS Cent Sci. 2025 Mar 24;11(4):592–600. doi: 10.1021/acscentsci.4c01919 (PMC12022910; doi:10.1021/acscentsci.4c01919)
Supplement: Supplementary file 4 — oc4c01919_si_004.zip [file oc4c01919_si_004.zip › optimized_xyz/exp_catalyst_xyz/Struc21_xyz_10-1_radical.xyz]

34
Struc21_xyz_10-1_radical.log	Energy: -550716.4709993
O         -0.85722        2.90612        0.27647
C         -0.13218        1.97472        0.10225
N         -0.38159        0.63262       -0.00568
C         -1.69224        0.08302        0.01527
C         -1.88074       -1.29366        0.15238
C         -3.15661       -1.83538        0.15639
C         -4.27055       -1.02333        0.02349
C         -4.08572        0.34241       -0.12443
C         -2.81724        0.90019       -0.13345
C          0.86206       -0.17615       -0.07318
C          0.89539       -1.17966       -1.25310
C          1.40591       -2.55818       -0.83366
C          2.70089       -2.41882       -0.04020
C          2.48227       -1.64422        1.27505
C          1.17699       -0.83638        1.29003
N          1.29690        2.12844       -0.05566
O          1.86633        3.23965       -0.04775
C          1.92713        0.88879       -0.26941
O          3.08313        0.74160       -0.52345
H         -1.04239       -1.96322        0.24366
H         -3.27049       -2.90609        0.26455
H         -5.26515       -1.44791        0.03018
H         -4.94011        0.99665       -0.23861
H         -2.70445        1.96413       -0.24898
H          1.57012       -0.78532       -2.01495
H         -0.09328       -1.24246       -1.70460
H          1.56676       -3.16016       -1.72867
H          0.65756       -3.08819       -0.23665
H          3.12520       -3.40043        0.17015
H          3.42311       -1.88159       -0.65755
H          3.32847       -0.98145        1.45090
H          2.44575       -2.33597        2.11768
H          1.21890       -0.05534        2.05292
H          0.34274       -1.47915        1.56255
