# Supplementary material for: Data-Driven Workflow for the Development and Discovery of N-Oxyl Hydrogen Atom Transfer Catalysts
Source: ACS Cent Sci. 2025 Mar 24;11(4):592–600. doi: 10.1021/acscentsci.4c01919 (PMC12022910; doi:10.1021/acscentsci.4c01919)
Supplement: Supplementary file 4 — oc4c01919_si_004.zip [file oc4c01919_si_004.zip › optimized_xyz/exp_catalyst_xyz/Struc29_xyz_1-1_radical.xyz]

22
Struc29_xyz_1-1_radical.log	Energy: -465146.7089491
O          2.15602        2.28332        0.00009
C          1.50354        1.28381       -0.00000
C          0.02662        1.23542       -0.00004
C         -0.66627        2.42015       -0.00003
C         -2.07227        2.42143       -0.00000
C         -2.76051        1.23846        0.00001
C         -2.07695       -0.00004        0.00001
C         -0.66120       -0.00001       -0.00003
C          0.02664       -1.23543       -0.00006
C         -0.66621       -2.42019       -0.00001
C         -2.07220       -2.42151        0.00004
C         -2.76048       -1.23855        0.00004
N          2.17590        0.00008       -0.00006
O          3.42978       -0.00002        0.00004
C          1.50357       -1.28381       -0.00021
O          2.15624       -2.28315        0.00012
H         -0.10795        3.34712       -0.00002
H         -2.60491        3.36256        0.00001
H         -3.84386        1.23320        0.00004
H         -0.10786       -3.34714       -0.00003
H         -2.60481       -3.36266        0.00006
H         -3.84383       -1.23332        0.00008
