# Supplementary material for: Data-Driven Workflow for the Development and Discovery of N-Oxyl Hydrogen Atom Transfer Catalysts
Source: ACS Cent Sci. 2025 Mar 24;11(4):592–600. doi: 10.1021/acscentsci.4c01919 (PMC12022910; doi:10.1021/acscentsci.4c01919)
Supplement: Supplementary file 4 — oc4c01919_si_004.zip [file oc4c01919_si_004.zip › optimized_xyz/exp_catalyst_xyz/Struc4_xyz-1_radical.xyz]

15
Struc4_xyz-1_radical.log	Energy: -378795.1387677
O         -1.36690        2.30174       -0.00077
C         -0.93159        1.19632       -0.00030
C          0.46623        0.70622       -0.00010
C          0.48342       -0.68090       -0.00005
N          1.56878       -1.43038        0.00014
C          2.71804       -0.75667        0.00037
C          2.81319        0.63753        0.00023
C          1.65896        1.40499       -0.00000
N         -1.73579       -0.00204        0.00023
O         -2.98409       -0.00520        0.00139
C         -0.92156       -1.20048       -0.00024
O         -1.35386       -2.30231       -0.00097
H          3.61972       -1.35798        0.00055
H          3.78946        1.10205        0.00033
H          1.67850        2.48696       -0.00014
