# Supplementary material for: Data-Driven Workflow for the Development and Discovery of N-Oxyl Hydrogen Atom Transfer Catalysts
Source: ACS Cent Sci. 2025 Mar 24;11(4):592–600. doi: 10.1021/acscentsci.4c01919 (PMC12022910; doi:10.1021/acscentsci.4c01919)
Supplement: Supplementary file 4 — oc4c01919_si_004.zip [file oc4c01919_si_004.zip › optimized_xyz/exp_catalyst_xyz/Struc31_xyz_1-1_radical.xyz]

15
Struc31_xyz_1-1_radical.log	Energy: -297751.4589784
O         -0.00028       -2.11043       -0.12101
N         -0.00012       -0.85985       -0.00757
C         -1.28850       -0.18696        0.05655
C         -1.24197        1.31167        0.20375
C          0.00022        1.93000       -0.41817
C          1.24240        1.31143        0.20358
C          1.28842       -0.18735        0.05740
O          2.28309       -0.83659        0.00314
O         -2.28336       -0.83602        0.00339
H         -1.26914        1.52604        1.27735
H         -2.16717        1.69351       -0.22362
H          0.00032        3.00744       -0.25842
H          0.00012        1.76445       -1.49787
H          1.27003        1.52635        1.27706
H          2.16760        1.69274       -0.22428
