# Supplementary material for: Data-Driven Workflow for the Development and Discovery of N-Oxyl Hydrogen Atom Transfer Catalysts
Source: ACS Cent Sci. 2025 Mar 24;11(4):592–600. doi: 10.1021/acscentsci.4c01919 (PMC12022910; doi:10.1021/acscentsci.4c01919)
Supplement: Supplementary file 4 — oc4c01919_si_004.zip [file oc4c01919_si_004.zip › optimized_xyz/exp_catalyst_xyz/Struc36_xyz_2-1_radical.xyz]

22
Struc36_xyz_2-1_radical.log	Energy: -370999.3316572
O          0.54716        2.43944       -0.10096
C          0.51610        1.29616        0.22673
C         -0.51638        0.56436        1.05536
C         -0.16362       -0.93605        0.94153
C         -1.18072       -1.71114        0.08823
C         -1.52472       -0.92074       -1.17119
C         -2.19700        0.43010       -0.84237
C         -1.93677        0.89073        0.59732
N          1.53182        0.34776       -0.13250
O          2.56788        0.64145       -0.76694
C          1.19353       -0.98727        0.27419
O          1.88908       -1.92710        0.05569
H         -0.37373        0.91244        2.08129
H         -0.06440       -1.40869        1.91884
H         -2.08012       -1.88871        0.68134
H         -0.75766       -2.68511       -0.15950
H         -2.16885       -1.51452       -1.81889
H         -0.60584       -0.75278       -1.74168
H         -1.83970        1.19386       -1.53469
H         -3.27465        0.35835       -0.99266
H         -2.62852        0.39976        1.28446
H         -2.10471        1.96374        0.68775
