# Supplementary material for: Data-Driven Workflow for the Development and Discovery of N-Oxyl Hydrogen Atom Transfer Catalysts
Source: ACS Cent Sci. 2025 Mar 24;11(4):592–600. doi: 10.1021/acscentsci.4c01919 (PMC12022910; doi:10.1021/acscentsci.4c01919)
Supplement: Supplementary file 4 — oc4c01919_si_004.zip [file oc4c01919_si_004.zip › optimized_xyz/exp_catalyst_xyz/Struc51_xyz-1_radical.xyz]

35
Struc51_xyz-1_radical.log	Energy: -621709.7068292
O         -0.75704       -2.79326        0.90024
C         -1.07110       -1.71914        0.48957
N         -0.19807       -0.70513        0.14451
C          1.17425       -1.00895       -0.14426
C          1.53874       -2.25693       -0.63902
C          2.85425       -2.49464       -0.99658
C          3.80156       -1.49002       -0.88017
C          3.42588       -0.24574       -0.40097
C          2.11439        0.01463       -0.01723
C          1.66748        1.34414        0.56843
C          2.66735        2.46616        0.30925
C          1.51829        1.17304        2.09707
C          0.29286        1.65634       -0.00104
C         -0.13558        2.92976       -0.34378
C         -1.45641        3.19040       -0.70278
C         -2.38027        2.16878       -0.68842
C         -1.97024        0.87606       -0.37263
C         -2.97629       -0.18564       -0.28514
N         -2.47243       -1.41305        0.28330
O         -3.29189       -2.31902        0.56621
O         -4.13047       -0.09381       -0.57506
C         -0.63582        0.61225       -0.07978
H          0.80434       -3.03962       -0.74166
H          3.13128       -3.46863       -1.37681
H          4.82955       -1.67081       -1.16433
H          4.17091        0.53301       -0.32511
H          2.32420        3.39246        0.76894
H          3.62730        2.23008        0.76615
H          2.81914        2.63691       -0.75775
H          1.15688        2.10103        2.54321
H          2.48627        0.92300        2.53369
H          0.81827        0.37446        2.34297
H          0.56626        3.75144       -0.31632
H         -1.75643        4.19656       -0.96068
H         -3.42549        2.33293       -0.91324
