# Supplementary material for: Data-Driven Workflow for the Development and Discovery of N-Oxyl Hydrogen Atom Transfer Catalysts
Source: ACS Cent Sci. 2025 Mar 24;11(4):592–600. doi: 10.1021/acscentsci.4c01919 (PMC12022910; doi:10.1021/acscentsci.4c01919)
Supplement: Supplementary file 4 — oc4c01919_si_004.zip [file oc4c01919_si_004.zip › optimized_xyz/exp_catalyst_xyz/Struc48_xyz-1_radical.xyz]

32
Struc48_xyz-1_radical.log	Energy: -620324.4655160
O          0.23513       -2.62835        0.05799
C          0.92145       -1.65390        0.02623
N          0.44357       -0.36098        0.03839
C          1.25611        0.77766       -0.00509
C          0.69437        2.05710       -0.00463
C          1.51611        3.16796       -0.04716
C          2.90248        3.04209       -0.09118
C          3.45917        1.78105       -0.09421
C          2.64595        0.64967       -0.05197
C          3.28602       -0.66853       -0.06289
N          2.36291       -1.77537       -0.02891
O          2.82841       -2.94012       -0.04366
O          4.46166       -0.87895       -0.09914
C         -0.98652       -0.22276        0.10797
C         -1.73913       -0.26042       -1.04797
C         -3.12014       -0.11840       -0.99059
C         -3.73949        0.06313        0.24279
O         -5.07210        0.21027        0.41009
C         -5.89409        0.15168       -0.73587
C         -2.97203        0.09972        1.40916
C         -1.60264       -0.04654        1.34064
H         -0.37864        2.17489        0.02798
H          1.06416        4.15146       -0.04621
H          3.53196        3.92015       -0.12352
H          4.52993        1.62975       -0.12975
H         -1.24703       -0.40913       -2.00062
H         -3.69412       -0.15737       -1.90420
H         -6.91377        0.27769       -0.38345
H         -5.79928       -0.81383       -1.23909
H         -5.65006        0.95352       -1.43755
H         -3.47770        0.23428        2.35550
H         -1.00136       -0.02693        2.24077
