# Supplementary material for: Data-Driven Workflow for the Development and Discovery of N-Oxyl Hydrogen Atom Transfer Catalysts
Source: ACS Cent Sci. 2025 Mar 24;11(4):592–600. doi: 10.1021/acscentsci.4c01919 (PMC12022910; doi:10.1021/acscentsci.4c01919)
Supplement: Supplementary file 4 — oc4c01919_si_004.zip [file oc4c01919_si_004.zip › optimized_xyz/exp_catalyst_xyz/Struc32_xyz_1-1_radical.xyz]

18
Struc32_xyz_1-1_radical.log	Energy: -322411.5589304
O         -1.83876        1.32915       -0.42884
N         -0.87242        0.60787       -0.07189
C         -1.15946       -0.80461        0.17343
C         -0.04876       -1.81993       -0.01562
C          1.15906       -1.37165       -0.83260
C          2.14744       -0.54949       -0.00853
C          1.43469        0.46182        0.89649
C          0.41054        1.25907        0.13589
O          0.56800        2.36798       -0.26750
O         -2.27991       -1.11260        0.42884
H          0.25492       -2.17157        0.97501
H         -0.55357       -2.66190       -0.48906
H          1.66181       -2.25089       -1.23488
H          0.81698       -0.79409       -1.69553
H          2.74375       -1.20957        0.62421
H          2.83715       -0.02294       -0.66865
H          2.14146        1.17862        1.30834
H          0.94878       -0.05024        1.72942
