# Supplementary material for: Data-Driven Workflow for the Development and Discovery of N-Oxyl Hydrogen Atom Transfer Catalysts
Source: ACS Cent Sci. 2025 Mar 24;11(4):592–600. doi: 10.1021/acscentsci.4c01919 (PMC12022910; doi:10.1021/acscentsci.4c01919)
Supplement: Supplementary file 4 — oc4c01919_si_004.zip [file oc4c01919_si_004.zip › optimized_xyz/exp_catalyst_xyz/Struc1_xyz-1_radical.xyz]

16
Struc1_xyz-1_radical.log	Energy: -368734.4002217
O         -1.37598       -2.30082       -0.00026
C         -0.94215       -1.19450       -0.00011
C          0.45379       -0.69507       -0.00003
C          0.45379        0.69507       -0.00003
C          1.63121        1.41643        0.00002
C          2.82143        0.69716        0.00012
C          2.82143       -0.69716        0.00012
C          1.63121       -1.41643        0.00001
N         -1.75550        0.00000       -0.00011
O         -3.00389        0.00000        0.00059
C         -0.94215        1.19450       -0.00012
O         -1.37598        2.30082       -0.00026
H          1.61661        2.49815       -0.00001
H          3.76527        1.22605        0.00019
H          3.76527       -1.22605        0.00019
H          1.61661       -2.49815       -0.00001
