# Supplementary material for: Data-Driven Workflow for the Development and Discovery of N-Oxyl Hydrogen Atom Transfer Catalysts
Source: ACS Cent Sci. 2025 Mar 24;11(4):592–600. doi: 10.1021/acscentsci.4c01919 (PMC12022910; doi:10.1021/acscentsci.4c01919)
Supplement: Supplementary file 4 — oc4c01919_si_004.zip [file oc4c01919_si_004.zip › optimized_xyz/exp_catalyst_xyz/Struc35_xyz_2-1_radical.xyz]

19
Struc35_xyz_2-1_radical.log	Energy: -346331.5779584
O          1.19011        2.28934        0.02002
C          0.74860        1.19776        0.18506
C         -0.62061        0.77317        0.64827
C         -0.62063       -0.77317        0.64826
C         -1.74589       -1.19877       -0.32002
C         -2.69490        0.00006       -0.30847
C         -1.74576        1.19879       -0.32013
N          1.50016       -0.00002       -0.08217
O          2.67279       -0.00002       -0.51343
C          0.74848       -1.19778        0.18477
O          1.19009       -2.28937        0.02006
H         -0.78807        1.18721        1.64230
H         -0.78801       -1.18721        1.64231
H         -1.33787       -1.33819       -1.32406
H         -2.20896       -2.13642       -0.02180
H         -3.28420        0.00013        0.61211
H         -3.38730        0.00005       -1.14910
H         -2.20876        2.13652       -0.02203
H         -1.33769        1.33806       -1.32417
