# Supplementary material for: Data-Driven Workflow for the Development and Discovery of N-Oxyl Hydrogen Atom Transfer Catalysts
Source: ACS Cent Sci. 2025 Mar 24;11(4):592–600. doi: 10.1021/acscentsci.4c01919 (PMC12022910; doi:10.1021/acscentsci.4c01919)
Supplement: Supplementary file 4 — oc4c01919_si_004.zip [file oc4c01919_si_004.zip › optimized_xyz/exp_catalyst_xyz/Struc9_xyz_2-1_radical.xyz]

24
Struc9_xyz_2-1_radical.log	Energy: -405742.8514543
O         -0.50341        2.52655        0.35857
C         -0.51580        1.33283        0.35340
N          0.42943        0.44691        0.75922
C          1.82810        0.84325        0.79080
C          2.44533        0.72796       -0.61780
C          1.67465       -0.28698       -1.47791
C          1.16634       -1.44745       -0.62794
C          0.13379       -0.94428        0.39883
C          0.05885       -1.85020        1.62272
N         -1.61536        0.52880       -0.15082
O         -2.70025        1.00710       -0.54210
C         -1.25056       -0.83813       -0.22150
O         -1.92814       -1.70965       -0.67007
H          1.88142        1.85803        1.17760
H          2.33648        0.18726        1.49849
H          2.43947        1.70267       -1.10521
H          3.48842        0.42157       -0.52121
H          0.82346        0.20504       -1.95879
H          2.30796       -0.65400       -2.28470
H          0.70125       -2.22880       -1.23024
H          1.99959       -1.90684       -0.08861
H         -0.18412       -2.86470        1.30658
H          1.02229       -1.86069        2.13341
H         -0.70444       -1.50351        2.31903
