# Supplementary material for: Data-Driven Workflow for the Development and Discovery of N-Oxyl Hydrogen Atom Transfer Catalysts
Source: ACS Cent Sci. 2025 Mar 24;11(4):592–600. doi: 10.1021/acscentsci.4c01919 (PMC12022910; doi:10.1021/acscentsci.4c01919)
Supplement: Supplementary file 4 — oc4c01919_si_004.zip [file oc4c01919_si_004.zip › optimized_xyz/exp_catalyst_xyz/Struc21_xyz_8-1_radical.xyz]

34
Struc21_xyz_8-1_radical.log	Energy: -550715.4453753
O          0.65481       -2.91784        0.04889
C          0.98932       -1.77401        0.02478
N          0.24273       -0.63954       -0.01480
C         -1.18223       -0.71610       -0.03246
C         -1.85648       -0.83114       -1.24112
C         -3.24249       -0.88513       -1.25311
C         -3.95038       -0.83536       -0.06039
C         -3.27165       -0.75351        1.14818
C         -1.88625       -0.70176        1.16340
C          1.02178        0.61595       -0.02782
C          0.84581        1.46555        1.24301
C         -0.45612        2.28063        1.32538
C         -0.98337        2.69934       -0.05335
C          0.16886        2.83080       -1.04107
C          0.79891        1.46385       -1.31136
N          2.36845       -1.32568        0.03137
O          3.34537       -2.10338        0.06328
C          2.44827        0.08222       -0.01521
O          3.46035        0.71208       -0.03658
H         -1.29245       -0.89236       -2.16256
H         -3.76828       -0.97354       -2.19443
H         -5.03151       -0.87696       -0.07120
H         -3.82068       -0.73984        2.08032
H         -1.34043       -0.65641        2.09729
H          1.69791        2.14876        1.24197
H          0.96327        0.82420        2.11951
H         -1.22547        1.73090        1.86436
H         -0.24176        3.17152        1.91868
H         -1.53548        3.63570        0.02883
H         -1.68772        1.95052       -0.42797
H          0.92076        3.51800       -0.64333
H         -0.17167        3.25294       -1.98721
H          1.75617        1.59109       -1.81814
H          0.15098        0.89694       -1.98000
