# Supplementary material for: Data-Driven Workflow for the Development and Discovery of N-Oxyl Hydrogen Atom Transfer Catalysts
Source: ACS Cent Sci. 2025 Mar 24;11(4):592–600. doi: 10.1021/acscentsci.4c01919 (PMC12022910; doi:10.1021/acscentsci.4c01919)
Supplement: Supplementary file 4 — oc4c01919_si_004.zip [file oc4c01919_si_004.zip › optimized_xyz/exp_catalyst_xyz/Struc32_xyz-1_radical.xyz]

18
Struc32_xyz-1_radical.log	Energy: -322409.9222834
O          2.39268       -0.00024        0.00074
N          1.13343       -0.00036       -0.00010
C          0.45772        1.28740       -0.01415
C         -0.86087        1.36780        0.71963
C         -2.06571        0.76032       -0.00095
C         -2.06550       -0.76026        0.00156
C         -0.86105       -1.36707       -0.72021
C          0.45762       -1.28724        0.01370
O          1.01284       -2.22363        0.49621
O          1.01375        2.22319       -0.49659
H         -0.74093        0.89133        1.69737
H         -1.02081        2.43264        0.87745
H         -2.96769        1.12063        0.49522
H         -2.10142        1.13320       -1.02818
H         -2.10013       -1.13325        1.02879
H         -2.96793       -1.12066       -0.49370
H         -0.74153       -0.88971       -1.69757
H         -1.02087       -2.43179       -0.87895
