# Supplementary material for: Data-Driven Workflow for the Development and Discovery of N-Oxyl Hydrogen Atom Transfer Catalysts
Source: ACS Cent Sci. 2025 Mar 24;11(4):592–600. doi: 10.1021/acscentsci.4c01919 (PMC12022910; doi:10.1021/acscentsci.4c01919)
Supplement: Supplementary file 4 — oc4c01919_si_004.zip [file oc4c01919_si_004.zip › optimized_xyz/exp_catalyst_xyz/Struc20_xyz_8-1_radical.xyz]

33
Struc20_xyz_8-1_radical.log	Energy: -526805.8809531
O         -0.13389       -2.54080       -0.91299
C          0.41870       -1.52765       -0.61371
N         -0.08556       -0.29912       -0.31906
C         -1.49399       -0.09842       -0.20528
C         -2.14318        0.82401       -1.01736
C         -3.51016        1.02041       -0.88263
C         -4.23455        0.28139        0.04086
C         -3.58989       -0.66574        0.82447
C         -2.22242       -0.85571        0.70537
C          0.92819        0.69120        0.11064
C          0.92329        1.92200       -0.81385
C          2.06051        2.91758       -0.60973
C          0.73800        1.07714        1.58311
C          0.85470       -0.09117        2.55314
N          1.85704       -1.39117       -0.49504
O          2.65661       -2.32287       -0.72189
C          2.21783       -0.10155       -0.04204
O          3.33435        0.24403        0.19698
H         -1.58615        1.36390       -1.76958
H         -4.01068        1.74091       -1.51582
H         -5.30157        0.43125        0.13847
H         -4.15243       -1.26179        1.53064
H         -1.71936       -1.60845        1.29691
H         -0.02951        2.43072       -0.65404
H          0.92686        1.56325       -1.84661
H          2.04181        3.35764        0.38657
H          3.03505        2.45763       -0.75736
H          1.95320        3.73068       -1.32743
H          1.48965        1.82808        1.82608
H         -0.24175        1.55536        1.66860
H          0.64148        0.23802        3.56916
H          1.86221       -0.51058        2.54738
H          0.15203       -0.88847        2.31094
