# Supplementary material for: Data-Driven Workflow for the Development and Discovery of N-Oxyl Hydrogen Atom Transfer Catalysts
Source: ACS Cent Sci. 2025 Mar 24;11(4):592–600. doi: 10.1021/acscentsci.4c01919 (PMC12022910; doi:10.1021/acscentsci.4c01919)
Supplement: Supplementary file 4 — oc4c01919_si_004.zip [file oc4c01919_si_004.zip › optimized_xyz/exp_catalyst_xyz/Struc9_xyz_6-1_radical.xyz]

24
Struc9_xyz_6-1_radical.log	Energy: -405742.0313653
O         -1.03840        2.48327        0.05368
C         -0.81356        1.31133        0.11110
N          0.32621        0.65378        0.41293
C          1.59802        1.34089        0.56927
C          2.70808        0.54922       -0.13486
C          2.12738       -0.23102       -1.30990
C          1.20351       -1.33477       -0.79388
C          0.24343       -0.80220        0.30681
C          0.49154       -1.47531        1.65523
N         -1.79400        0.27347       -0.16648
O         -2.98419        0.50872       -0.46132
C         -1.20964       -1.01201       -0.08666
O         -1.77430       -2.04191       -0.28967
H          1.47038        2.32448        0.11703
H          1.82319        1.49048        1.62768
H          3.48465        1.24099       -0.45920
H          3.17835       -0.15049        0.56116
H          1.57612        0.45063       -1.96326
H          2.92069       -0.67561       -1.91052
H          0.62948       -1.77992       -1.60691
H          1.80649       -2.13481       -0.36078
H          1.52094       -1.30277        1.97255
H         -0.18348       -1.08255        2.41607
H          0.33030       -2.54856        1.55681
