# Supplementary material for: Data-Driven Workflow for the Development and Discovery of N-Oxyl Hydrogen Atom Transfer Catalysts
Source: ACS Cent Sci. 2025 Mar 24;11(4):592–600. doi: 10.1021/acscentsci.4c01919 (PMC12022910; doi:10.1021/acscentsci.4c01919)
Supplement: Supplementary file 4 — oc4c01919_si_004.zip [file oc4c01919_si_004.zip › optimized_xyz/exp_catalyst_xyz/Struc33_xyz_1-1_radical.xyz]

13
Struc33_xyz_1-1_radical.log	Energy: -296980.0586282
O         -2.28968       -0.60138       -0.16895
C         -1.19890       -0.13209       -0.15527
C         -0.75478        1.27451       -0.35355
C          0.00002        1.85576        0.80601
C          0.75480        1.27449       -0.35354
N         -0.00001       -0.90579        0.06248
O         -0.00002       -2.11910        0.36230
C          1.19890       -0.13212       -0.15527
O          2.28967       -0.60141       -0.16895
H         -1.34361        1.90842       -0.99704
H          0.00001        1.32274        1.74689
H          0.00003        2.93283        0.88441
H          1.34364        1.90839       -0.99704
