# Supplementary material for: Data-Driven Workflow for the Development and Discovery of N-Oxyl Hydrogen Atom Transfer Catalysts
Source: ACS Cent Sci. 2025 Mar 24;11(4):592–600. doi: 10.1021/acscentsci.4c01919 (PMC12022910; doi:10.1021/acscentsci.4c01919)
Supplement: Supplementary file 4 — oc4c01919_si_004.zip [file oc4c01919_si_004.zip › optimized_xyz/exp_catalyst_xyz/Struc39_xyz_2-1_radical.xyz]

32
Struc39_xyz_2-1_radical.log	Energy: -563042.3833797
O          2.06521        2.47570        0.98264
C          1.05499        2.01500        0.56173
C          0.57013        0.57938        0.52702
C          1.62719       -0.46046        0.28461
C          1.50881       -1.70893        0.88603
C          2.43085       -2.71011        0.61570
C          3.48140       -2.46859       -0.25750
C          3.60661       -1.22322       -0.85877
C          2.68377       -0.22382       -0.59023
C         -0.57049        0.57933       -0.52690
C         -1.62723       -0.46085       -0.28458
C         -2.68462       -0.22435        0.58931
C         -3.60704       -1.22420        0.85770
C         -3.48061       -2.46982        0.25726
C         -2.42924       -2.71119       -0.61503
C         -1.50763       -1.70960       -0.88523
N         -0.00032        2.81461        0.00004
O         -0.00037        4.06435        0.00002
C         -1.05552        2.01490       -0.56152
O         -2.06588        2.47546       -0.98229
H          0.11170        0.40707        1.50741
H          0.68472       -1.89871        1.56416
H          2.32949       -3.67696        1.09096
H          4.20456       -3.24619       -0.46545
H          4.42928       -1.02640       -1.53357
H          2.79913        0.74993       -1.05174
H         -0.11197        0.40723       -1.50730
H         -2.80099        0.74960        1.05011
H         -4.43035       -1.02750        1.53176
H         -4.20344       -3.24775        0.46510
H         -2.32694       -3.67823       -1.08967
H         -0.68293       -1.89922       -1.56265
