# Supplementary material for: Data-Driven Workflow for the Development and Discovery of N-Oxyl Hydrogen Atom Transfer Catalysts
Source: ACS Cent Sci. 2025 Mar 24;11(4):592–600. doi: 10.1021/acscentsci.4c01919 (PMC12022910; doi:10.1021/acscentsci.4c01919)
Supplement: Supplementary file 4 — oc4c01919_si_004.zip [file oc4c01919_si_004.zip › optimized_xyz/exp_catalyst_xyz/Struc27_xyz_1-1_radical.xyz]

17
Struc27_xyz_1-1_radical.log	Energy: -618599.6122792
O          0.51937        2.57992       -0.00064
C          0.46899        1.38878        0.00023
N          1.72974        0.66098        0.00037
O          2.77792        1.35131        0.00031
C         -0.79024        0.61620        0.00010
C         -0.86050       -0.77349        0.00003
C         -2.10380       -1.40576       -0.00002
C         -3.26287       -0.65383       -0.00002
C         -3.20101        0.73696        0.00003
C         -1.97199        1.36247        0.00008
S          0.53063       -1.83600       -0.00004
C          1.92660       -0.76833        0.00028
O          3.02058       -1.23003       -0.00045
H         -2.15395       -2.48728       -0.00006
H         -4.22148       -1.15579       -0.00006
H         -4.10892        1.32389        0.00003
H         -1.88785        2.44064        0.00013
