# Supplementary material for: Data-Driven Workflow for the Development and Discovery of N-Oxyl Hydrogen Atom Transfer Catalysts
Source: ACS Cent Sci. 2025 Mar 24;11(4):592–600. doi: 10.1021/acscentsci.4c01919 (PMC12022910; doi:10.1021/acscentsci.4c01919)
Supplement: Supplementary file 4 — oc4c01919_si_004.zip [file oc4c01919_si_004.zip › optimized_xyz/exp_catalyst_xyz/Struc28_xyz-1_radical.xyz]

22
Struc28_xyz-1_radical.log	Energy: -465142.8320030
O         -2.53148       -2.30264       -0.00019
C         -2.08741       -1.19952       -0.00009
C         -0.69303       -0.70679       -0.00010
C         -0.69303        0.70679       -0.00010
C          0.46424        1.42062       -0.00006
C          1.69466        0.71320       -0.00001
C          1.69466       -0.71320       -0.00001
C          2.93287       -1.39698        0.00004
C          4.11157       -0.70566        0.00009
C          4.11157        0.70566        0.00009
C          2.93287        1.39698        0.00004
C          0.46424       -1.42063       -0.00006
N         -2.89723        0.00000        0.00003
O         -4.14467        0.00000        0.00051
C         -2.08741        1.19952       -0.00008
O         -2.53148        2.30264       -0.00019
H          0.45240        2.50377       -0.00007
H          2.92830       -2.47992        0.00003
H          5.05279       -1.23926        0.00013
H          5.05279        1.23926        0.00013
H          2.92830        2.47992        0.00003
H          0.45240       -2.50377       -0.00007
