# Supplementary material for: Data-Driven Workflow for the Development and Discovery of N-Oxyl Hydrogen Atom Transfer Catalysts
Source: ACS Cent Sci. 2025 Mar 24;11(4):592–600. doi: 10.1021/acscentsci.4c01919 (PMC12022910; doi:10.1021/acscentsci.4c01919)
Supplement: Supplementary file 4 — oc4c01919_si_004.zip [file oc4c01919_si_004.zip › optimized_xyz/exp_catalyst_xyz/Struc7_xyz-1_radical.xyz]

20
Struc7_xyz-1_radical.log	Energy: -357163.9457444
O         -1.84922        1.81043        0.00002
C         -1.02825        0.94305       -0.00003
N          0.32166        1.01290       -0.00022
C          1.02140        2.27619       -0.00034
C          1.00408       -0.28097        0.00010
C          1.83976       -0.48866       -1.26059
C          1.83852       -0.48864        1.26168
N         -1.34012       -0.47676       -0.00002
O         -2.50512       -0.92584        0.00008
C         -0.16290       -1.25792       -0.00026
O         -0.12104       -2.44907       -0.00065
H          1.64542        2.37379       -0.89006
H          0.27576        3.06753        0.00013
H          1.64627        2.37348        0.88881
H          2.20565       -1.51445       -1.28367
H          1.24463       -0.30646       -2.15577
H          2.69657        0.18576       -1.26118
H          2.20452       -1.51439        1.28507
H          2.69524        0.18588        1.26320
H          1.24243       -0.30657        2.15625
