# Supplementary material for: Data-Driven Workflow for the Development and Discovery of N-Oxyl Hydrogen Atom Transfer Catalysts
Source: ACS Cent Sci. 2025 Mar 24;11(4):592–600. doi: 10.1021/acscentsci.4c01919 (PMC12022910; doi:10.1021/acscentsci.4c01919)
Supplement: Supplementary file 4 — oc4c01919_si_004.zip [file oc4c01919_si_004.zip › optimized_xyz/exp_catalyst_xyz/Struc21_xyz_6-1_radical.xyz]

34
Struc21_xyz_6-1_radical.log	Energy: -550716.7805391
O          0.87857        2.90479       -0.33497
C          0.13102        1.98401       -0.20726
N          0.35941        0.63814       -0.14128
C          1.66911        0.08933       -0.06020
C          2.72671        0.85695        0.43034
C          3.99645        0.30961        0.51840
C          4.23786       -1.00063        0.13355
C          3.18504       -1.76649       -0.34057
C          1.91046       -1.23018       -0.44140
C         -0.88165       -0.16549       -0.04659
C         -0.89473       -1.01453        1.23434
C         -2.16615       -1.85835        1.38999
C         -2.65011       -2.46814        0.05963
C         -1.54967       -2.45408       -0.99727
C         -1.17318       -1.01034       -1.32598
N         -1.30006        2.14839       -0.07716
O         -1.86234        3.26306       -0.08842
C         -1.95267        0.90691        0.05160
O         -3.13062        0.76420        0.17596
H          2.55982        1.87769        0.73335
H          4.80374        0.92144        0.89902
H          5.23216       -1.42004        0.20541
H          3.34909       -2.79284       -0.64167
H          1.11349       -1.85447       -0.81232
H         -0.76111       -0.35514        2.09454
H         -0.02086       -1.66519        1.20616
H         -2.96086       -1.25378        1.82359
H         -1.94372       -2.64997        2.10686
H         -3.01049       -3.48391        0.22107
H         -3.49280       -1.88500       -0.31765
H         -1.88502       -2.94795       -1.91003
H         -0.68149       -3.01572       -0.63920
H         -2.01484       -0.55812       -1.85448
H         -0.31844       -0.95068       -1.99754
