# Supplementary material for: Data-Driven Workflow for the Development and Discovery of N-Oxyl Hydrogen Atom Transfer Catalysts
Source: ACS Cent Sci. 2025 Mar 24;11(4):592–600. doi: 10.1021/acscentsci.4c01919 (PMC12022910; doi:10.1021/acscentsci.4c01919)
Supplement: Supplementary file 4 — oc4c01919_si_004.zip [file oc4c01919_si_004.zip › optimized_xyz/exp_catalyst_xyz/Struc20_xyz_2-1_radical.xyz]

33
Struc20_xyz_2-1_radical.log	Energy: -526807.1069365
O         -0.05500        2.71827        0.20089
C          0.46640        1.64872        0.12628
N         -0.07047        0.39718        0.15407
C         -1.48076        0.20611        0.07249
C         -2.13090       -0.63657        0.96554
C         -3.49961       -0.83731        0.85096
C         -4.22206       -0.18537       -0.13669
C         -3.57136        0.67191       -1.01437
C         -2.20328        0.86493       -0.91666
C          0.90837       -0.68534       -0.09001
C          0.98649       -1.71105        1.04475
C          1.15997       -1.08640        2.42265
C          0.62052       -1.33228       -1.45708
C          1.55206       -2.47472       -1.84160
N          1.89483        1.45455       -0.02378
O          2.71724        2.39404       -0.04077
C          2.21953        0.08439       -0.13816
O          3.32713       -0.34722       -0.23875
H         -1.57674       -1.11863        1.75799
H         -4.00182       -1.49539        1.54764
H         -5.29000       -0.33783       -0.21820
H         -4.12998        1.19109       -1.78178
H         -1.68973        1.53457       -1.59353
H          1.84349       -2.34978        0.82566
H          0.09935       -2.34675        1.00029
H          2.09676       -0.52852        2.48277
H          0.34810       -0.39964        2.66456
H          1.19126       -1.85897        3.18989
H         -0.41336       -1.68619       -1.42819
H          0.65771       -0.54373       -2.21456
H          2.59760       -2.17239       -1.79536
H          1.33355       -2.79591       -2.85950
H          1.41612       -3.33696       -1.18925
