# Supplementary material for: Data-Driven Workflow for the Development and Discovery of N-Oxyl Hydrogen Atom Transfer Catalysts
Source: ACS Cent Sci. 2025 Mar 24;11(4):592–600. doi: 10.1021/acscentsci.4c01919 (PMC12022910; doi:10.1021/acscentsci.4c01919)
Supplement: Supplementary file 4 — oc4c01919_si_004.zip [file oc4c01919_si_004.zip › optimized_xyz/exp_catalyst_xyz/Struc20_xyz_10-1_radical.xyz]

33
Struc20_xyz_10-1_radical.log	Energy: -526804.9656107
O         -0.05688       -2.81289       -0.34434
C         -0.56789       -1.74400       -0.21225
N         -0.01663       -0.50140       -0.18086
C          1.40093       -0.34321       -0.17080
C          2.12454       -0.78699        0.92893
C          3.49774       -0.60591        0.96709
C          4.14726        0.01858       -0.08998
C          3.42395        0.43919       -1.19668
C          2.04999        0.24901       -1.24531
C         -0.97734        0.59451        0.07576
C         -0.72514        1.30608        1.41755
C          0.39753        2.33955        1.42594
C         -1.03294        1.55989       -1.12042
C         -2.07396        2.66741       -1.00395
N         -1.99104       -1.53700       -0.03856
O         -2.82657       -2.46513       -0.03646
C         -2.28883       -0.17412        0.18613
O         -3.37692        0.24921        0.43043
H          1.60439       -1.27327        1.74432
H          4.06119       -0.95179        1.82343
H          5.21877        0.16453       -0.05644
H          3.93000        0.90529       -2.03165
H          1.48181        0.54511       -2.11657
H         -0.53299        0.53672        2.17042
H         -1.66512        1.78601        1.69787
H          1.35964        1.91353        1.14476
H          0.18461        3.16900        0.75153
H          0.49780        2.75294        2.42945
H         -0.03878        1.99829       -1.22571
H         -1.21372        0.96744       -2.02147
H         -2.02344        3.30760       -1.88431
H         -1.90067        3.29360       -0.12850
H         -3.08193        2.26448       -0.93030
