# Supplementary material for: Data-Driven Workflow for the Development and Discovery of N-Oxyl Hydrogen Atom Transfer Catalysts
Source: ACS Cent Sci. 2025 Mar 24;11(4):592–600. doi: 10.1021/acscentsci.4c01919 (PMC12022910; doi:10.1021/acscentsci.4c01919)
Supplement: Supplementary file 4 — oc4c01919_si_004.zip [file oc4c01919_si_004.zip › optimized_xyz/exp_catalyst_xyz/Struc34_xyz-1_radical.xyz]

16
Struc34_xyz-1_radical.log	Energy: -321644.8433048
O          0.40907        2.38475        0.00617
C          0.19617        1.23015        0.19517
C         -1.05432        0.55217        0.68877
C         -0.78243       -0.96307        0.56174
C         -1.74102       -1.00946       -0.66830
C         -2.17112        0.44733       -0.37991
N          1.17155        0.20076       -0.05264
O          2.32913        0.43058       -0.46174
C          0.66473       -1.12574        0.20400
O          1.32737       -2.10566        0.08786
H         -1.33384        0.96030        1.65738
H         -1.06213       -1.60375        1.39247
H         -2.52332       -1.76021       -0.60352
H         -1.21229       -1.13891       -1.61153
H         -3.15968        0.51404        0.06771
H         -2.10619        1.15762       -1.20119
