# Supplementary material for: Data-Driven Workflow for the Development and Discovery of N-Oxyl Hydrogen Atom Transfer Catalysts
Source: ACS Cent Sci. 2025 Mar 24;11(4):592–600. doi: 10.1021/acscentsci.4c01919 (PMC12022910; doi:10.1021/acscentsci.4c01919)
Supplement: Supplementary file 4 — oc4c01919_si_004.zip [file oc4c01919_si_004.zip › optimized_xyz/exp_catalyst_xyz/Struc20_xyz_6-1_radical.xyz]

33
Struc20_xyz_6-1_radical.log	Energy: -526805.5502813
O          0.03070        2.66493       -0.70193
C         -0.46957        1.62267       -0.40883
N          0.06994        0.37658       -0.24300
C          1.47272        0.15115       -0.20630
C          2.00386       -1.11209       -0.46180
C          3.37191       -1.32764       -0.38048
C          4.23208       -0.29360       -0.05151
C          3.70385        0.96303        0.20667
C          2.33983        1.19129        0.13745
C         -0.95376       -0.67106       -0.01310
C         -1.22595       -1.46520       -1.31643
C         -2.18253       -2.63956       -1.15137
C         -0.68281       -1.53757        1.21822
C         -0.29309       -0.72665        2.44725
N         -1.88275        1.48252       -0.12962
O         -2.68270        2.44075       -0.16434
C         -2.20568        0.15938        0.23424
O         -3.27468       -0.20605        0.61536
H          1.36710       -1.94106       -0.72222
H          3.76042       -2.31703       -0.58332
H          5.29858       -0.46380        0.00538
H          4.35785        1.78323        0.47211
H          1.94955        2.17482        0.34301
H         -0.27807       -1.81140       -1.72304
H         -1.62298       -0.76018       -2.05276
H         -2.39696       -3.07584       -2.12636
H         -1.74851       -3.42087       -0.52730
H         -3.12532       -2.32801       -0.70305
H         -1.61010       -2.07876        1.41280
H          0.07891       -2.28428        0.99411
H         -1.04596        0.03203        2.67298
H         -0.21327       -1.37691        3.31717
H          0.66670       -0.22756        2.31215
