# Supplementary material for: Data-Driven Workflow for the Development and Discovery of N-Oxyl Hydrogen Atom Transfer Catalysts
Source: ACS Cent Sci. 2025 Mar 24;11(4):592–600. doi: 10.1021/acscentsci.4c01919 (PMC12022910; doi:10.1021/acscentsci.4c01919)
Supplement: Supplementary file 4 — oc4c01919_si_004.zip [file oc4c01919_si_004.zip › optimized_xyz/exp_catalyst_xyz/Struc52_xyz-1_radical.xyz]

38
Struc52_xyz-1_radical.log	Energy: -693433.6952406
O          2.47763        2.52359        0.00543
C          1.57295        1.74777       -0.05056
N          1.71597        0.37894       -0.03509
C          0.65188       -0.53291       -0.01005
C          0.92597       -1.89907        0.06970
C         -0.11674       -2.80238        0.09048
C         -1.43461       -2.37069        0.06168
C         -1.73495       -1.01757       -0.00517
C         -3.17059       -0.63610        0.05077
C         -4.05847       -1.13919       -0.89397
C         -5.41329       -0.84721       -0.81065
C         -5.89208       -0.06407        0.22792
C         -5.01096        0.42976        1.18241
C         -3.65919        0.14812        1.09279
C         -0.67813       -0.08693       -0.07132
C         -0.94885        1.34359       -0.29424
N          0.21275        2.20217       -0.16900
O          0.03598        3.44256       -0.22968
O         -1.99394        1.84747       -0.56985
C          3.07487       -0.09640        0.01624
C          3.70896       -0.21853        1.24116
C          5.01310       -0.68851        1.28641
C          5.66974       -1.03167        0.11213
C          5.02561       -0.90112       -1.11060
C          3.72189       -0.42938       -1.16186
H          1.94745       -2.24487        0.11258
H          0.10261       -3.86059        0.14928
H         -2.24658       -3.08283        0.12074
H         -3.68209       -1.74750       -1.70744
H         -6.09272       -1.23215       -1.55988
H         -6.94797        0.16280        0.29548
H         -5.37934        1.03949        1.99693
H         -2.97253        0.54041        1.83287
H          3.18231        0.06013        2.14479
H          5.51749       -0.78225        2.23880
H          6.68761       -1.39660        0.14976
H          5.53904       -1.16119       -2.02659
H          3.20363       -0.31666       -2.10554
