# Supplementary material for: Data-Driven Workflow for the Development and Discovery of N-Oxyl Hydrogen Atom Transfer Catalysts
Source: ACS Cent Sci. 2025 Mar 24;11(4):592–600. doi: 10.1021/acscentsci.4c01919 (PMC12022910; doi:10.1021/acscentsci.4c01919)
Supplement: Supplementary file 4 — oc4c01919_si_004.zip [file oc4c01919_si_004.zip › optimized_xyz/exp_catalyst_xyz/Struc21_xyz_2-1_radical.xyz]

34
Struc21_xyz_2-1_radical.log	Energy: -550722.8726589
O          0.86784        2.89714        0.06105
C          0.10703        1.97999        0.08084
N          0.33764        0.64222        0.13428
C          1.66600        0.12426        0.07127
C          2.35035        0.13529       -1.13734
C          3.64205       -0.36367       -1.20062
C          4.24697       -0.87407       -0.05983
C          3.56420       -0.87420        1.14813
C          2.27394       -0.36880        1.21780
C         -0.87284       -0.19865        0.04400
C         -0.99632       -1.14361        1.24629
C         -2.18971       -2.09083        1.13106
C         -2.13719       -2.87840       -0.17485
C         -2.08786       -1.93545       -1.37348
C         -0.89415       -0.98802       -1.27499
N         -1.33641        2.11360        0.05579
O         -1.92606        3.21407        0.03868
C         -1.97486        0.85015        0.04932
O         -3.15868        0.69740        0.03807
H          1.86783        0.54619       -2.01507
H          4.17748       -0.35029       -2.14057
H          5.25533       -1.26311       -0.11079
H          4.03948       -1.25710        2.04139
H          1.73877       -0.33807        2.15782
H         -1.04389       -0.55373        2.16495
H         -0.07491       -1.73255        1.28200
H         -2.18361       -2.76826        1.98640
H         -3.11908       -1.52039        1.17562
H         -1.24771       -3.51806       -0.17877
H         -3.00359       -3.53674       -0.25096
H         -3.01351       -1.35810       -1.41987
H         -2.01272       -2.50112       -2.30344
H         -0.87410       -0.28720       -2.11393
H          0.03521       -1.56515       -1.31324
