# Supplementary material for: Data-Driven Workflow for the Development and Discovery of N-Oxyl Hydrogen Atom Transfer Catalysts
Source: ACS Cent Sci. 2025 Mar 24;11(4):592–600. doi: 10.1021/acscentsci.4c01919 (PMC12022910; doi:10.1021/acscentsci.4c01919)
Supplement: Supplementary file 4 — oc4c01919_si_004.zip [file oc4c01919_si_004.zip › optimized_xyz/exp_catalyst_xyz/Struc22_xyz_2-1_radical.xyz]

24
Struc22_xyz_2-1_radical.log	Energy: -452802.6962847
O         -0.37492        2.01158       -0.30001
C         -0.77750        0.89550       -0.17895
N         -0.02355       -0.23074        0.00285
C         -0.62751       -1.55651       -0.08391
C         -1.91493       -1.59450        0.71491
C         -2.87367       -0.54399        0.23476
N         -2.22440        0.65265       -0.23165
O         -2.93865        1.61045       -0.61696
O         -4.06064       -0.62988        0.22756
C          1.40014       -0.12375        0.00961
C          2.03173        0.86302        0.75980
C          3.41491        0.92799        0.77723
C          4.17660        0.01558        0.05880
C          3.54305       -0.96574       -0.68675
C          2.15749       -1.03524       -0.71726
H          0.08502       -2.26695        0.32820
H         -0.81645       -1.83265       -1.12638
H         -2.41146       -2.55932        0.63609
H         -1.70240       -1.40217        1.77001
H          1.44088        1.57640        1.31467
H          3.90044        1.69784        1.36226
H          5.25662        0.07184        0.07927
H          4.12398       -1.67825       -1.25727
H          1.67077       -1.79135       -1.31935
