# Supplementary material for: Data-Driven Workflow for the Development and Discovery of N-Oxyl Hydrogen Atom Transfer Catalysts
Source: ACS Cent Sci. 2025 Mar 24;11(4):592–600. doi: 10.1021/acscentsci.4c01919 (PMC12022910; doi:10.1021/acscentsci.4c01919)
Supplement: Supplementary file 4 — oc4c01919_si_004.zip [file oc4c01919_si_004.zip › optimized_xyz/exp_catalyst_xyz/Struc16_xyz_4-1_radical.xyz]

31
Struc16_xyz_4-1_radical.log	Energy: -736210.9189678
O         -1.95710        2.35807       -0.64151
C         -2.40112        1.28751       -0.36578
N         -1.78803        0.07467       -0.27422
C         -0.37199       -0.04492       -0.34857
C          0.21375       -0.85315       -1.31530
C          1.58930       -0.98534       -1.36474
C          2.37706       -0.29084       -0.46000
O          3.73699       -0.49984       -0.61298
C          4.62485        0.09921        0.20556
F          4.56869        1.42860        0.13144
F          4.44278       -0.23655        1.48366
F          5.82960       -0.28975       -0.16058
C          1.80999        0.53972        0.49490
C          0.42900        0.65106        0.54475
C         -2.65450       -1.00138        0.24234
C         -2.73516       -2.20550       -0.68791
C         -2.24005       -1.41628        1.65274
N         -3.79489        1.03868       -0.04891
O         -4.67430        1.92487       -0.08049
C         -4.00946       -0.31292        0.30517
O         -5.05884       -0.79041        0.60503
H         -0.40650       -1.36271       -2.03964
H          2.06909       -1.60801       -2.10692
H          2.41547        1.09532        1.19434
H         -0.03129        1.29991        1.27824
H         -1.79365       -2.75421       -0.67712
H         -2.96170       -1.89658       -1.70858
H         -3.52766       -2.86621       -0.33768
H         -2.95677       -2.13783        2.04287
H         -1.25081       -1.87439        1.62597
H         -2.20933       -0.55398        2.32021
