# Supplementary material for: Data-Driven Workflow for the Development and Discovery of N-Oxyl Hydrogen Atom Transfer Catalysts
Source: ACS Cent Sci. 2025 Mar 24;11(4):592–600. doi: 10.1021/acscentsci.4c01919 (PMC12022910; doi:10.1021/acscentsci.4c01919)
Supplement: Supplementary file 4 — oc4c01919_si_004.zip [file oc4c01919_si_004.zip › optimized_xyz/exp_catalyst_xyz/Struc2_xyz-1_radical.xyz]

16
Struc2_xyz-1_radical.log	Energy: -1522340.2683092
O         -2.69124       -2.29514       -0.00036
C         -2.24762       -1.19496       -0.00009
C         -0.84584       -0.69616       -0.00006
C         -0.84583        0.69616       -0.00006
C          0.33147        1.41674        0.00001
Cl         0.31987        3.12228       -0.00011
C          1.53807        0.70056        0.00006
Cl         3.01871        1.54891        0.00011
C          1.53807       -0.70056        0.00006
Cl         3.01871       -1.54891        0.00010
C          0.33147       -1.41674        0.00000
Cl         0.31987       -3.12228       -0.00011
N         -3.05225        0.00000        0.00011
O         -4.29992        0.00000        0.00080
C         -2.24762        1.19497       -0.00011
O         -2.69124        2.29514       -0.00037
