# Supplementary material for: Data-Driven Workflow for the Development and Discovery of N-Oxyl Hydrogen Atom Transfer Catalysts
Source: ACS Cent Sci. 2025 Mar 24;11(4):592–600. doi: 10.1021/acscentsci.4c01919 (PMC12022910; doi:10.1021/acscentsci.4c01919)
Supplement: Supplementary file 4 — oc4c01919_si_004.zip [file oc4c01919_si_004.zip › optimized_xyz/exp_catalyst_xyz/Struc31_xyz-1_radical.xyz]

15
Struc31_xyz-1_radical.log	Energy: -297751.4588686
O         -0.00037       -2.11060        0.11953
N         -0.00016       -0.85999        0.00645
C         -1.28861       -0.18688       -0.05617
C         -1.24192        1.31166       -0.20393
C          0.00029        1.93013        0.41769
C          1.24249        1.31135       -0.20373
C          1.28850       -0.18739       -0.05728
O          2.28309       -0.83659       -0.00161
O         -2.28344       -0.83584       -0.00194
H         -2.16707        1.69381        0.22332
H         -1.26908        1.52562       -1.27762
H          0.00017        1.76516        1.49745
H          0.00042        3.00752        0.25736
H          2.16763        1.69280        0.22417
H          1.27024        1.52602       -1.27725
