# Supplementary material for: Data-Driven Workflow for the Development and Discovery of N-Oxyl Hydrogen Atom Transfer Catalysts
Source: ACS Cent Sci. 2025 Mar 24;11(4):592–600. doi: 10.1021/acscentsci.4c01919 (PMC12022910; doi:10.1021/acscentsci.4c01919)
Supplement: Supplementary file 4 — oc4c01919_si_004.zip [file oc4c01919_si_004.zip › optimized_xyz/exp_catalyst_xyz/Struc11_xyz_3-1_radical.xyz]

31
Struc11_xyz_3-1_radical.log	Energy: -549342.0635781
O         -1.22753       -2.40697       -0.48216
C         -1.58441       -1.28327       -0.30932
N         -0.86520       -0.14005       -0.15736
C          0.55456       -0.15938       -0.03677
C          1.34822        0.42005       -1.01049
C          2.73285        0.42455       -0.88604
C          3.32338       -0.17600        0.22127
O          4.65622       -0.23231        0.43669
C          5.50807        0.33876       -0.53265
C          2.52278       -0.77738        1.19519
C          1.15116       -0.76559        1.06725
C         -1.67549        1.04829        0.16075
C         -1.47290        2.18187       -0.83732
C         -1.43387        1.52004        1.59286
N         -2.97683       -0.87504       -0.22117
O         -3.93414       -1.66516       -0.35868
C         -3.09201        0.50814        0.04394
O         -4.11616        1.10685        0.15993
H          0.88498        0.85965       -1.88404
H          3.33137        0.88176       -1.65973
H          6.52166        0.18230       -0.17485
H          5.32134        1.41055       -0.63926
H          5.38462       -0.15035       -1.50226
H          3.00524       -1.24888        2.04043
H          0.52742       -1.23879        1.81498
H         -0.47171        2.59914       -0.72914
H         -1.60538        1.82854       -1.86021
H         -2.20425        2.96465       -0.63867
H         -0.40599        1.86926        1.69572
H         -2.11485        2.33809        1.82455
H         -1.60157        0.70990        2.30378
