# Supplementary material for: Data-Driven Workflow for the Development and Discovery of N-Oxyl Hydrogen Atom Transfer Catalysts
Source: ACS Cent Sci. 2025 Mar 24;11(4):592–600. doi: 10.1021/acscentsci.4c01919 (PMC12022910; doi:10.1021/acscentsci.4c01919)
Supplement: Supplementary file 4 — oc4c01919_si_004.zip [file oc4c01919_si_004.zip › optimized_xyz/exp_catalyst_xyz/Struc40_xyz_3-1_radical.xyz]

50
Struc40_xyz_3-1_radical.log	Energy: -852243.8957401
O          0.00002       -3.64290        0.00012
N         -0.00003       -2.39288        0.00006
C          0.97228       -1.57175       -0.65927
C          0.57862       -0.16087       -0.34424
C          1.34147        0.98348       -0.86333
C          2.73356        1.06911       -0.70468
C          3.49689        0.08533        0.09939
C          3.08294       -0.26846        1.38261
C          3.79639       -1.19894        2.12488
C          4.93598       -1.78463        1.59368
C          5.36270       -1.42917        0.32083
C          4.65048       -0.49942       -0.41910
C          3.40474        2.14018       -1.29374
C          2.72365        3.11133       -2.00830
C          1.34362        3.03432       -2.14226
C          0.66096        1.97618       -1.57036
C         -0.57865       -0.16087        0.34441
C         -1.34156        0.98348        0.86341
C         -2.73362        1.06913        0.70457
C         -3.49687        0.08529       -0.09950
C         -3.08272       -0.26871       -1.38260
C         -3.79605       -1.19932       -2.12482
C         -4.93573       -1.78492       -1.59370
C         -5.36267       -1.42922       -0.32098
C         -4.65056       -0.49935        0.41890
C         -3.40485        2.14025        1.29347
C         -2.72383        3.11142        2.00808
C         -1.34383        3.03438        2.14225
C         -0.66112        1.97619        1.57048
O          1.84885       -1.98740       -1.34546
C         -0.97230       -1.57176        0.65945
O         -1.84879       -1.98740        1.34573
H          2.20410        0.19858        1.81118
H          3.46281       -1.46235        3.12010
H          5.48890       -2.51617        2.16795
H          6.24619       -1.88894       -0.10239
H          4.96519       -0.24852       -1.42440
H          4.47677        2.21623       -1.16148
H          3.26808        3.93502       -2.45127
H          0.80290        3.79164       -2.69380
H         -0.41416        1.90276       -1.67883
H         -2.20381        0.19824       -1.81111
H         -3.46230       -1.46291       -3.11994
H         -5.48855       -2.51658       -2.16792
H         -6.24624       -1.88890        0.10218
H         -4.96544       -0.24827        1.42410
H         -4.47686        2.21633        1.16107
H         -3.26831        3.93514        2.45094
H         -0.80316        3.79171        2.69383
H          0.41398        1.90275        1.67909
