# Supplementary material for: Data-Driven Workflow for the Development and Discovery of N-Oxyl Hydrogen Atom Transfer Catalysts
Source: ACS Cent Sci. 2025 Mar 24;11(4):592–600. doi: 10.1021/acscentsci.4c01919 (PMC12022910; doi:10.1021/acscentsci.4c01919)
Supplement: Supplementary file 4 — oc4c01919_si_004.zip [file oc4c01919_si_004.zip › optimized_xyz/exp_catalyst_xyz/Struc19_xyz-1_radical.xyz]

37
Struc19_xyz-1_radical.log	Energy: -622458.7041356
O          3.55050       -1.03764        1.25702
C          2.69242       -0.51455        0.61682
N          2.64614       -0.45536       -0.79550
O          3.49833       -0.94275       -1.56739
C          1.46039        0.21720        1.12506
C          0.61825       -0.72729        1.97559
C          1.89930        1.44086        1.92549
N          0.79019        0.59625       -0.13295
C         -0.39837        1.38922       -0.17517
C         -1.66562        0.79583       -0.14466
C         -1.85652       -0.67448       -0.13650
C         -1.25804       -1.48296       -1.10186
C         -1.42437       -2.85979       -1.06178
C         -2.19147       -3.44399       -0.06241
C         -2.80879       -2.64292        0.88854
C         -2.64592       -1.26606        0.84771
C         -2.77862        1.63734       -0.11994
C         -2.64342        3.01536       -0.14921
C         -1.38101        3.58832       -0.20668
C         -0.26283        2.77174       -0.21632
C          1.46744        0.25521       -1.25515
O          1.20698        0.44739       -2.40459
H          1.20566       -1.04103        2.83793
H         -0.27753       -0.21158        2.32377
H          0.31487       -1.60743        1.40836
H          2.48213        1.11349        2.78554
H          2.51413        2.10686        1.31876
H          1.02423        1.98867        2.27598
H         -0.68048       -1.02893       -1.89800
H         -0.95683       -3.47666       -1.81815
H         -2.31434       -4.51860       -0.02992
H         -3.41379       -3.09047        1.66634
H         -3.11171       -0.64186        1.60141
H         -3.76430        1.18940       -0.10406
H         -3.52529        3.64237       -0.14189
H         -1.26643        4.66312       -0.24581
H          0.73204        3.19618       -0.25867
