# Supplementary material for: Data-Driven Workflow for the Development and Discovery of N-Oxyl Hydrogen Atom Transfer Catalysts
Source: ACS Cent Sci. 2025 Mar 24;11(4):592–600. doi: 10.1021/acscentsci.4c01919 (PMC12022910; doi:10.1021/acscentsci.4c01919)
Supplement: Supplementary file 4 — oc4c01919_si_004.zip [file oc4c01919_si_004.zip › optimized_xyz/exp_catalyst_xyz/Struc16_xyz_7-1_radical.xyz]

31
Struc16_xyz_7-1_radical.log	Energy: -736210.9671543
O          2.22493       -2.39332       -0.53168
C          2.54359       -1.25985       -0.34935
N          1.77922       -0.14620       -0.17292
C          0.36955       -0.23970       -0.00249
C         -0.15486       -1.02900        1.01572
C         -1.52178       -1.11117        1.19168
C         -2.36516       -0.39539        0.35400
O         -3.71161       -0.54990        0.63668
C         -4.64796        0.09472       -0.08688
F         -5.82606       -0.22544        0.40891
F         -4.51106        1.42061       -0.02809
F         -4.62294       -0.25016       -1.37446
C         -1.86078        0.38822       -0.67103
C         -0.48490        0.45034       -0.84769
C          2.54843        1.06249        0.17879
C          2.29811        2.23087       -0.76685
C          2.31165        1.46502        1.63308
N          3.91716       -0.80022       -0.27367
O          4.90168       -1.55010       -0.44154
C          3.98280        0.58013        0.02380
O          4.98402        1.21513        0.13921
H          0.51311       -1.58813        1.65747
H         -1.95350       -1.72197        1.97227
H         -2.50948        0.93329       -1.33928
H         -0.07845        1.02816       -1.66617
H          1.30277        2.64306       -0.60275
H          2.39323        1.91903       -1.80715
H          3.03451        3.00826       -0.56513
H          2.96605        2.29735        1.88903
H          1.27396        1.77316        1.76510
H          2.51925        0.63311        2.30753
