# Supplementary material for: Data-Driven Workflow for the Development and Discovery of N-Oxyl Hydrogen Atom Transfer Catalysts
Source: ACS Cent Sci. 2025 Mar 24;11(4):592–600. doi: 10.1021/acscentsci.4c01919 (PMC12022910; doi:10.1021/acscentsci.4c01919)
Supplement: Supplementary file 4 — oc4c01919_si_004.zip [file oc4c01919_si_004.zip › optimized_xyz/exp_catalyst_xyz/Struc22_xyz_1-1_radical.xyz]

24
Struc22_xyz_1-1_radical.log	Energy: -452802.6962885
O          0.37506        2.01164       -0.29982
C          0.77755        0.89550       -0.17900
N          0.02354       -0.23072        0.00263
C          0.62751       -1.55650       -0.08406
C          1.91482       -1.59450        0.71497
C          2.87363       -0.54398        0.23492
N          2.22439        0.65251       -0.23190
O          2.93867        1.61025       -0.61729
O          4.06059       -0.62980        0.22802
C         -1.40015       -0.12372        0.00952
C         -2.03168        0.86291        0.75994
C         -3.41486        0.92788        0.77747
C         -4.17659        0.01561        0.05892
C         -3.54309       -0.96559       -0.68685
C         -2.15754       -1.03509       -0.71747
H          0.81663       -1.83259       -1.12650
H         -0.08510       -2.26693        0.32792
H          1.70213       -1.40215        1.77003
H          2.41133       -2.55932        0.63616
H         -1.44078        1.57616        1.31492
H         -3.90037        1.69762        1.36267
H         -5.25661        0.07186        0.07946
H         -4.12408       -1.67799       -1.25745
H         -1.67084       -1.79108       -1.31971
