# Supplementary material for: Data-Driven Workflow for the Development and Discovery of N-Oxyl Hydrogen Atom Transfer Catalysts
Source: ACS Cent Sci. 2025 Mar 24;11(4):592–600. doi: 10.1021/acscentsci.4c01919 (PMC12022910; doi:10.1021/acscentsci.4c01919)
Supplement: Supplementary file 4 — oc4c01919_si_004.zip [file oc4c01919_si_004.zip › optimized_xyz/exp_catalyst_xyz/Struc29_xyz-1_radical.xyz]

22
Struc29_xyz-1_radical.log	Energy: -465146.7090408
O          2.15607       -2.28339        0.00027
C          1.50356       -1.28416        0.00007
C          0.02672       -1.23547        0.00004
C         -0.66637       -2.42009        0.00002
C         -2.07216       -2.42147       -0.00004
C         -2.76040       -1.23843       -0.00004
C         -2.07684       -0.00000       -0.00001
C         -0.66097        0.00000        0.00002
C          0.02672        1.23547        0.00004
C         -0.66637        2.42009        0.00002
C         -2.07216        2.42147       -0.00004
C         -2.76040        1.23843       -0.00004
N          2.17564        0.00000       -0.00023
O          3.42970       -0.00000       -0.00038
C          1.50356        1.28416        0.00009
O          2.15607        2.28339        0.00026
H         -0.10798       -3.34706        0.00004
H         -2.60500       -3.36250       -0.00009
H         -3.84374       -1.23322       -0.00006
H         -0.10798        3.34706        0.00004
H         -2.60500        3.36250       -0.00009
H         -3.84374        1.23322       -0.00006
