# Supplementary material for: Data-Driven Workflow for the Development and Discovery of N-Oxyl Hydrogen Atom Transfer Catalysts
Source: ACS Cent Sci. 2025 Mar 24;11(4):592–600. doi: 10.1021/acscentsci.4c01919 (PMC12022910; doi:10.1021/acscentsci.4c01919)
Supplement: Supplementary file 4 — oc4c01919_si_004.zip [file oc4c01919_si_004.zip › optimized_xyz/exp_catalyst_xyz/Struc7_xyz_1-1_radical.xyz]

20
Struc7_xyz_1-1_radical.log	Energy: -357163.9457425
O         -1.84912        1.81054       -0.00005
C         -1.02821        0.94310        0.00017
N          0.32170        1.01287        0.00052
C          1.02155        2.27610        0.00021
C          1.00406       -0.28103       -0.00004
C          1.83848       -0.48854       -1.26165
C          1.83977       -0.48889        1.26062
N         -1.34016       -0.47667        0.00013
O         -2.50518       -0.92573       -0.00009
C         -0.16294       -1.25792        0.00020
O         -0.12118       -2.44907        0.00038
H          1.64652        2.37297       -0.88891
H          0.27595        3.06747       -0.00075
H          1.64543        2.37406        0.88997
H          2.20423       -1.51438       -1.28531
H          1.24247       -0.30608       -2.15619
H          2.69539        0.18574       -1.26298
H          2.20578       -1.51464        1.28352
H          2.69650        0.18563        1.26133
H          1.24461       -0.30690        2.15581
