# Supplementary material for: Data-Driven Workflow for the Development and Discovery of N-Oxyl Hydrogen Atom Transfer Catalysts
Source: ACS Cent Sci. 2025 Mar 24;11(4):592–600. doi: 10.1021/acscentsci.4c01919 (PMC12022910; doi:10.1021/acscentsci.4c01919)
Supplement: Supplementary file 4 — oc4c01919_si_004.zip [file oc4c01919_si_004.zip › optimized_xyz/exp_catalyst_xyz/Struc6_xyz-1_radical.xyz]

12
Struc6_xyz-1_radical.log	Energy: -273085.9775980
O          2.28766        0.39295       -0.00036
C          1.19492       -0.07254       -0.00007
C          0.76678       -1.52118        0.00013
C         -0.76678       -1.52118        0.00009
C         -1.19492       -0.07254       -0.00005
O         -2.28766        0.39295       -0.00035
N          0.00000        0.72350        0.00021
O          0.00000        1.97346        0.00031
H          1.19587       -2.00354        0.87733
H          1.19628       -2.00384       -0.87669
H         -1.19592       -2.00359        0.87723
H         -1.19623       -2.00379       -0.87679
