# Supplementary material for: Data-Driven Workflow for the Development and Discovery of N-Oxyl Hydrogen Atom Transfer Catalysts
Source: ACS Cent Sci. 2025 Mar 24;11(4):592–600. doi: 10.1021/acscentsci.4c01919 (PMC12022910; doi:10.1021/acscentsci.4c01919)
Supplement: Supplementary file 4 — oc4c01919_si_004.zip [file oc4c01919_si_004.zip › optimized_xyz/exp_catalyst_xyz/Struc23_xyz_1-1_radical.xyz]

28
Struc23_xyz_1-1_radical.log	Energy: -548457.9223159
O          0.55956       -2.58640       -0.00019
C         -0.16974       -1.64308       -0.00004
N          0.25323       -0.33172        0.00115
C         -0.60413        0.77414        0.00175
C         -0.09376        2.07470        0.00467
C         -0.96055        3.15166        0.00545
C         -2.34136        2.96980        0.00342
C         -2.84698        1.68731        0.00084
C         -1.98809        0.58945        0.00007
C         -2.57364       -0.75427       -0.00197
N         -1.60523       -1.82335       -0.00143
O         -2.02309       -3.00614       -0.00243
O         -3.73990       -1.01268       -0.00375
C          1.67993       -0.13561        0.00000
C          2.35030       -0.02738       -1.20688
C          3.72187        0.18005       -1.20501
C          4.40868        0.27587       -0.00228
C          3.72665        0.16146        1.20152
C          2.35504       -0.04583        1.20568
H          0.97410        2.23624        0.00647
H         -0.54888        4.15265        0.00778
H         -3.00630        3.82192        0.00403
H         -3.91139        1.49322       -0.00055
H          1.79748       -0.10984       -2.13389
H          4.25395        0.26195       -2.14333
H          5.47886        0.43516       -0.00318
H          4.26243        0.22899        2.13886
H          1.80589       -0.14266        2.13345
