# Supplementary material for: Data-Driven Workflow for the Development and Discovery of N-Oxyl Hydrogen Atom Transfer Catalysts
Source: ACS Cent Sci. 2025 Mar 24;11(4):592–600. doi: 10.1021/acscentsci.4c01919 (PMC12022910; doi:10.1021/acscentsci.4c01919)
Supplement: Supplementary file 4 — oc4c01919_si_004.zip [file oc4c01919_si_004.zip › optimized_xyz/exp_catalyst_xyz/Struc35_xyz-1_radical.xyz]

19
Struc35_xyz-1_radical.log	Energy: -346333.1668714
O          1.09129        2.28533       -0.00097
C          0.67865        1.19222        0.22124
C         -0.64648        0.77379        0.81534
C         -0.64654       -0.77373        0.81534
C         -1.82121       -1.19782       -0.08969
C         -2.01101        0.00003       -1.02178
C         -1.82102        1.19797       -0.08984
N          1.41680       -0.00005       -0.08579
O          2.55786       -0.00010       -0.59484
C          0.67844       -1.19226        0.22099
O          1.09113       -2.28542       -0.00094
H         -0.71441        1.21477        1.80890
H         -0.71440       -1.21468        1.80893
H         -1.61684       -2.13734       -0.60088
H         -2.71271       -1.33359        0.52440
H         -2.97803        0.00008       -1.52166
H         -1.23945       -0.00008       -1.79772
H         -2.71254        1.33399        0.52417
H         -1.61645        2.13740       -0.60114
