# Supplementary material for: Data-Driven Workflow for the Development and Discovery of N-Oxyl Hydrogen Atom Transfer Catalysts
Source: ACS Cent Sci. 2025 Mar 24;11(4):592–600. doi: 10.1021/acscentsci.4c01919 (PMC12022910; doi:10.1021/acscentsci.4c01919)
Supplement: Supplementary file 4 — oc4c01919_si_004.zip [file oc4c01919_si_004.zip › optimized_xyz/exp_catalyst_xyz/Struc16_xyz_3-1_radical.xyz]

31
Struc16_xyz_3-1_radical.log	Energy: -736211.0159933
O          2.33979       -2.42770       -0.35195
C          2.58549       -1.26990       -0.21643
N          1.76501       -0.18270       -0.26497
C          0.35056       -0.32941       -0.31748
C         -0.29938       -1.08238        0.65391
C         -1.67642       -1.21844        0.61716
C         -2.38562       -0.58667       -0.38911
O         -3.76799       -0.76060       -0.45421
C         -4.51773        0.15657        0.19200
F         -4.32871        1.38830       -0.28482
F         -5.78532       -0.16692        0.03239
F         -4.24841        0.19839        1.49750
C         -1.75459        0.15447       -1.37061
C         -0.37387        0.27454       -1.33736
C          2.42333        1.08494        0.10645
C          2.29920        2.16604       -0.96017
C          1.93179        1.58500        1.46344
N          3.90996       -0.74168        0.04495
O          4.93298       -1.45551        0.10564
C          3.87867        0.65902        0.23142
O          4.82444        1.34720        0.45621
H          0.27950       -1.57178        1.42576
H         -2.20476       -1.80445        1.35630
H         -2.34109        0.61169       -2.15534
H          0.14402        0.81687       -2.11591
H          1.27995        2.54991       -0.99334
H          2.57305        1.78021       -1.94233
H          2.97104        2.98538       -0.70586
H          2.50664        2.46313        1.75486
H          0.87737        1.85513        1.39648
H          2.04912        0.81680        2.22904
