# Supplementary material for: Data-Driven Workflow for the Development and Discovery of N-Oxyl Hydrogen Atom Transfer Catalysts
Source: ACS Cent Sci. 2025 Mar 24;11(4):592–600. doi: 10.1021/acscentsci.4c01919 (PMC12022910; doi:10.1021/acscentsci.4c01919)
Supplement: Supplementary file 4 — oc4c01919_si_004.zip [file oc4c01919_si_004.zip › optimized_xyz/exp_catalyst_xyz/Struc53_xyz-1_radical.xyz]

21
Struc53_xyz-1_radical.log	Energy: -428147.1132186
O          2.79605        1.21127       -0.00018
C          1.73394        0.66381        0.00007
N          0.51843        1.30766        0.00036
C         -0.70975        0.64713        0.00010
C         -1.90873        1.36576        0.00013
C         -3.11823        0.69411       -0.00013
C         -3.17325       -0.69592       -0.00037
C         -1.99318       -1.40993       -0.00023
C         -0.76735       -0.74956        0.00001
C          0.45583       -1.55585        0.00027
N          1.67031       -0.78099       -0.00022
O          2.76633       -1.39119       -0.00058
O          0.51262       -2.74902        0.00073
C          0.55148        2.76545        0.00011
H         -1.90401        2.44455        0.00046
H         -4.03444        1.27026       -0.00014
H         -4.12534       -1.20740       -0.00063
H         -1.98095       -2.49187       -0.00027
H          1.58947        3.07604       -0.00017
H          0.05501        3.15171        0.89034
H          0.05457        3.15136       -0.89001
