# Supplementary material for: Data-Driven Workflow for the Development and Discovery of N-Oxyl Hydrogen Atom Transfer Catalysts
Source: ACS Cent Sci. 2025 Mar 24;11(4):592–600. doi: 10.1021/acscentsci.4c01919 (PMC12022910; doi:10.1021/acscentsci.4c01919)
Supplement: Supplementary file 4 — oc4c01919_si_004.zip [file oc4c01919_si_004.zip › optimized_xyz/exp_catalyst_xyz/Struc39_xyz_1-1_radical.xyz]

32
Struc39_xyz_1-1_radical.log	Energy: -563042.3833790
O         -2.06500        2.47557       -0.98293
C         -1.05479        2.01494       -0.56188
C         -0.57010        0.57923       -0.52701
C         -1.62728       -0.46043       -0.28453
C         -1.50911       -1.70893       -0.88596
C         -2.43131       -2.70996       -0.61563
C         -3.48183       -2.46826        0.25757
C         -3.60683       -1.22287        0.85883
C         -2.68383       -0.22362        0.59030
C          0.57049        0.57915        0.52697
C          1.62733       -0.46093        0.28458
C          2.68476       -0.22425       -0.58922
C          3.60727       -1.22399       -0.85766
C          3.48089       -2.46970       -0.25739
C          2.42949       -2.71126        0.61480
C          1.50778       -1.70978        0.88505
N          0.00037        2.81447       -0.00019
O          0.00055        4.06420       -0.00022
C          1.05550        2.01471        0.56172
O          2.06566        2.47533        0.98281
H         -0.11162        0.40678       -1.50736
H         -0.68507       -1.89884       -1.56411
H         -2.33011       -3.67681       -1.09090
H         -4.20513       -3.24572        0.46552
H         -4.42948       -1.02592        1.53363
H         -2.79903        0.75016        1.05178
H          0.11200        0.40689        1.50735
H          2.80108        0.74976       -1.04990
H          4.43060       -1.02715       -1.53166
H          4.20380       -3.24754       -0.46529
H          2.32722       -3.67837        1.08932
H          0.68305       -1.89953        1.56240
