# Supplementary material for: Data-Driven Workflow for the Development and Discovery of N-Oxyl Hydrogen Atom Transfer Catalysts
Source: ACS Cent Sci. 2025 Mar 24;11(4):592–600. doi: 10.1021/acscentsci.4c01919 (PMC12022910; doi:10.1021/acscentsci.4c01919)
Supplement: Supplementary file 4 — oc4c01919_si_004.zip [file oc4c01919_si_004.zip › optimized_xyz/exp_catalyst_xyz/Struc3_xyz-1_radical.xyz]

56
Struc3_xyz-1_radical.log	Energy: -948652.3163348
O         -2.28727        3.72781       -0.11879
C         -1.19341        3.26700       -0.05035
C         -0.69763        1.86461       -0.00725
C          0.69750        1.86466        0.00723
C          1.43204        0.68875        0.01746
C          2.91880        0.70626        0.04688
C          3.63409        1.27904       -0.99945
C          5.02007        1.27145       -0.98802
C          5.70352        0.70043        0.07635
C          4.99552        0.13700        1.12891
C          3.60952        0.13474        1.11178
C          0.70431       -0.51923        0.01106
C          1.44467       -1.81340        0.03427
C          1.28280       -2.70095        1.09442
C          1.97941       -3.89942        1.12024
C          2.83792       -4.22841        0.08012
C          3.00138       -3.34983       -0.98200
C          2.31338       -2.14608       -1.00132
C         -0.70428       -0.51929       -0.01111
C         -1.44454       -1.81351       -0.03428
C         -2.31303       -2.14636        1.00144
C         -3.00094       -3.35016        0.98215
C         -2.83761       -4.22863       -0.08007
C         -1.97931       -3.89950       -1.12033
C         -1.28279       -2.70097       -1.09453
C         -1.43210        0.68865       -0.01750
C         -2.91886        0.70610       -0.04692
C         -3.60956        0.13455       -1.11180
C         -4.99556        0.13677       -1.12893
C         -5.70357        0.70021       -0.07639
C         -5.02013        1.27128        0.98796
C         -3.63416        1.27890        0.99940
N         -0.00014        4.07449        0.00001
O         -0.00019        5.32264        0.00010
C          1.19317        3.26710        0.05032
O          2.28701        3.72797        0.11888
H          3.10097        1.73426       -1.82521
H          5.56619        1.71826       -1.80828
H          6.78562        0.69817        0.08748
H          5.52263       -0.30467        1.96432
H          3.05708       -0.31706        1.92633
H          0.60424       -2.45039        1.90078
H          1.84819       -4.57867        1.95238
H          3.37855       -5.16563        0.09796
H          3.67042       -3.59847       -1.79538
H          2.45294       -1.45462       -1.82346
H         -2.45251       -1.45497        1.82367
H         -3.66981       -3.59892        1.79563
H         -3.37816       -5.16590       -0.09789
H         -1.84819       -4.57866       -1.95255
H         -0.60440       -2.45029       -1.90100
H         -3.05712       -0.31726       -1.92634
H         -5.52266       -0.30493       -1.96434
H         -6.78568        0.69793       -0.08752
H         -5.56627        1.71810        1.80822
H         -3.10105        1.73416        1.82514
