# Supplementary material for: Data-Driven Workflow for the Development and Discovery of N-Oxyl Hydrogen Atom Transfer Catalysts
Source: ACS Cent Sci. 2025 Mar 24;11(4):592–600. doi: 10.1021/acscentsci.4c01919 (PMC12022910; doi:10.1021/acscentsci.4c01919)
Supplement: Supplementary file 4 — oc4c01919_si_004.zip [file oc4c01919_si_004.zip › optimized_xyz/exp_catalyst_xyz/Struc20_xyz_1-1_radical.xyz]

33
Struc20_xyz_1-1_radical.log	Energy: -526808.9217730
O          0.21419        2.21009       -1.34888
C          0.64441        1.25165       -0.78499
N          0.00735        0.15699       -0.28079
C         -1.41298        0.10483       -0.19582
C         -2.09955       -1.05367       -0.54234
C         -3.48122       -1.10056       -0.42151
C         -4.18422        0.00900        0.02172
C         -3.49793        1.17224        0.34326
C         -2.11749        1.22302        0.24166
C          0.90126       -0.78850        0.41969
C          0.56873       -0.87284        1.91382
C          0.63148        0.46467        2.63792
C          0.96329       -2.18712       -0.21053
C          1.14841       -2.17537       -1.72104
N          2.05172        1.05254       -0.49777
O          2.94211        1.85493       -0.84772
C          2.26250       -0.13541        0.23277
O          3.32062       -0.53262        0.61251
H         -1.56470       -1.90918       -0.92678
H         -4.00773       -2.00649       -0.69128
H         -5.26197       -0.02817        0.10712
H         -4.03844        2.04739        0.67868
H         -1.58291        2.13198        0.48059
H          1.27464       -1.57766        2.35708
H         -0.42855       -1.31079        2.00447
H          1.63484        0.89311        2.59783
H         -0.06779        1.18292        2.20784
H          0.37007        0.33981        3.68775
H          1.80824       -2.68997        0.26487
H          0.07001       -2.74273        0.07846
H          1.19898       -3.19267       -2.10693
H          2.07753       -1.67363       -1.99988
H          0.32867       -1.66144       -2.22491
