# Supplementary material for: Data-Driven Workflow for the Development and Discovery of N-Oxyl Hydrogen Atom Transfer Catalysts
Source: ACS Cent Sci. 2025 Mar 24;11(4):592–600. doi: 10.1021/acscentsci.4c01919 (PMC12022910; doi:10.1021/acscentsci.4c01919)
Supplement: Supplementary file 4 — oc4c01919_si_004.zip [file oc4c01919_si_004.zip › optimized_xyz/exp_catalyst_xyz/Struc21_xyz_5-1_radical.xyz]

34
Struc21_xyz_5-1_radical.log	Energy: -550717.7883996
O          0.26150       -3.02274       -0.10902
C         -0.34544       -1.99760       -0.14825
N          0.09552       -0.71195       -0.23534
C          1.48591       -0.41614       -0.11136
C          2.14994        0.26377       -1.12359
C          3.49803        0.56101       -0.98328
C          4.18565        0.16240        0.15377
C          3.52310       -0.53639        1.15420
C          2.17350       -0.82322        1.02587
C         -0.97127        0.30116       -0.09857
C         -1.02053        1.34322       -1.23475
C         -0.33960        2.64905       -0.83675
C         -1.09828        3.31883        0.31979
C         -1.70641        2.28144        1.28139
C         -0.88669        0.99571        1.27822
N         -1.79143       -1.90753       -0.11540
O         -2.54223       -2.90526       -0.08782
C         -2.22223       -0.56210       -0.13601
O         -3.36165       -0.21040       -0.16057
H          1.61625        0.54765       -2.02024
H          4.01351        1.09217       -1.77239
H          5.23885        0.38766        0.25658
H          4.05738       -0.85900        2.03786
H          1.64702       -1.37350        1.79502
H         -2.07425        1.54502       -1.44424
H         -0.59482        0.90759       -2.13868
H         -0.29174        3.31823       -1.69635
H          0.69267        2.45040       -0.54129
H         -0.41740        3.97714        0.86174
H         -1.89432        3.95005       -0.07845
H         -2.73056        2.04342        0.98817
H         -1.75682        2.68472        2.29250
H         -1.21466        0.30303        2.05683
H          0.16519        1.22223        1.47325
