# Supplementary material for: Data-Driven Workflow for the Development and Discovery of N-Oxyl Hydrogen Atom Transfer Catalysts
Source: ACS Cent Sci. 2025 Mar 24;11(4):592–600. doi: 10.1021/acscentsci.4c01919 (PMC12022910; doi:10.1021/acscentsci.4c01919)
Supplement: Supplementary file 4 — oc4c01919_si_004.zip [file oc4c01919_si_004.zip › optimized_xyz/exp_catalyst_xyz/Struc38_xyz_1-1_radical.xyz]

18
Struc38_xyz_1-1_radical.log	Energy: -322419.5702384
O          0.64327       -2.27474       -0.26984
C          0.31791       -1.17688        0.04958
C          1.14912       -0.04803        0.61943
C          2.56765       -0.04167        0.07515
C          0.29275        1.21853        0.40218
C          0.63107        2.00034       -0.87008
N         -1.03502       -0.69904       -0.02691
O         -2.01358       -1.41433       -0.33307
C         -1.12440        0.70430        0.26654
O         -2.15377        1.29711        0.31720
H          1.18475       -0.25099        1.69550
H          2.57755        0.10670       -1.00413
H          3.15292        0.75162        0.53983
H          3.04586       -0.99664        0.28575
H          0.33574        1.88857        1.26026
H         -0.07616        2.81849       -0.99677
H          0.57507        1.35967       -1.75276
H          1.63746        2.41203       -0.81041
