# Supplementary material for: Data-Driven Workflow for the Development and Discovery of N-Oxyl Hydrogen Atom Transfer Catalysts
Source: ACS Cent Sci. 2025 Mar 24;11(4):592–600. doi: 10.1021/acscentsci.4c01919 (PMC12022910; doi:10.1021/acscentsci.4c01919)
Supplement: Supplementary file 4 — oc4c01919_si_004.zip [file oc4c01919_si_004.zip › optimized_xyz/exp_catalyst_xyz/Struc39_xyz_5-1_radical.xyz]

32
Struc39_xyz_5-1_radical.log	Energy: -563041.4280912
O          2.21503        2.43966        0.55274
C          1.14264        1.97845        0.33722
C          0.65154        0.53942        0.40705
C          1.69671       -0.49116        0.04921
C          2.91528       -0.48748        0.72732
C          3.88939       -1.42534        0.42600
C          3.65796       -2.38559       -0.55016
C          2.44394       -2.40434       -1.21754
C          1.46713       -1.46291       -0.91881
C         -0.65160        0.53942       -0.40699
C         -1.69667       -0.49120       -0.04909
C         -1.46694       -1.46297        0.91887
C         -2.44358       -2.40460        1.21755
C         -3.65759       -2.38604        0.55017
C         -3.88914       -1.42583       -0.42601
C         -2.91520       -0.48779       -0.72729
N         -0.00038        2.77813        0.00006
O         -0.00040        4.02834        0.00031
C         -1.14275        1.97851       -0.33723
O         -2.21533        2.43925       -0.55332
H          0.38553        0.41578        1.46555
H          3.10444        0.26240        1.48374
H          4.83277       -1.40538        0.95566
H          4.41897       -3.11836       -0.78416
H          2.24857       -3.15511       -1.97188
H          0.51781       -1.51246       -1.43677
H         -0.38557        0.41570       -1.46548
H         -0.51762       -1.51243        1.43686
H         -2.24804       -3.15538        1.97184
H         -4.41846       -3.11898        0.78409
H         -4.83250       -1.40604       -0.95571
H         -3.10445        0.26206       -1.48371
