# Supplementary material for: Data-Driven Workflow for the Development and Discovery of N-Oxyl Hydrogen Atom Transfer Catalysts
Source: ACS Cent Sci. 2025 Mar 24;11(4):592–600. doi: 10.1021/acscentsci.4c01919 (PMC12022910; doi:10.1021/acscentsci.4c01919)
Supplement: Supplementary file 4 — oc4c01919_si_004.zip [file oc4c01919_si_004.zip › optimized_xyz/exp_catalyst_xyz/Struc18_xyz-1_radical.xyz]

33
Struc18_xyz-1_radical.log	Energy: -573882.9502369
O         -0.82998       -1.17277       -2.09788
C         -1.31834       -0.62239       -1.16081
N         -0.80232        0.30845       -0.31687
C          0.55861        0.72728       -0.39070
C          0.84880        1.99494       -0.81327
C          2.18297        2.44918       -0.85310
C          3.19839        1.61874       -0.47813
C          2.93362        0.29438       -0.05356
C          3.98004       -0.58027        0.32744
C          3.71252       -1.85672        0.72964
C          2.38057       -2.32207        0.76565
C          1.34802       -1.50310        0.40649
C          1.59397       -0.17188       -0.00743
C         -1.70601        0.71282        0.77575
C         -1.15601        0.30869        2.14086
C         -2.04735        2.19914        0.73930
N         -2.67032       -0.86377       -0.68462
O         -3.46081       -1.65718       -1.23711
C         -2.95634       -0.09607        0.46737
O         -3.98874       -0.10283        1.06264
H          0.04388        2.64351       -1.13195
H          2.39183        3.45549       -1.19010
H          4.22663        1.95811       -0.50721
H          4.99910       -0.21494        0.28970
H          4.51905       -2.51867        1.01597
H          2.17828       -3.33976        1.07241
H          0.33488       -1.88105        0.41954
H         -0.96915       -0.76381        2.19092
H         -0.21923        0.83496        2.32875
H         -1.87717        0.57594        2.91220
H         -1.17176        2.79077        1.00577
H         -2.39341        2.49645       -0.25108
H         -2.83910        2.39640        1.46133
