# Supplementary material for: Data-Driven Workflow for the Development and Discovery of N-Oxyl Hydrogen Atom Transfer Catalysts
Source: ACS Cent Sci. 2025 Mar 24;11(4):592–600. doi: 10.1021/acscentsci.4c01919 (PMC12022910; doi:10.1021/acscentsci.4c01919)
Supplement: Supplementary file 4 — oc4c01919_si_004.zip [file oc4c01919_si_004.zip › optimized_xyz/exp_catalyst_xyz/Struc21_xyz_1-1_radical.xyz]

34
Struc21_xyz_1-1_radical.log	Energy: -550722.8725115
O         -0.86751        2.89754       -0.06043
C         -0.10689        1.98022       -0.07913
N         -0.33763        0.64248       -0.13070
C         -1.66605        0.12445       -0.06934
C         -2.27489       -0.36254       -1.21799
C         -3.56530       -0.86784       -1.15010
C         -4.24723       -0.87382        0.05832
C         -3.64135       -0.36963        1.20137
C         -2.34956        0.12935        1.13978
C          0.87284       -0.19859       -0.04265
C          0.99533       -1.14118       -1.24696
C          2.18868       -2.08873       -1.13449
C          2.13701       -2.87893        0.16987
C          2.08869       -1.93839        1.37043
C          0.89507       -0.99053        1.27470
N          1.33668        2.11363       -0.05436
O          1.92645        3.21403       -0.03799
C          1.97495        0.85011       -0.04735
O          3.15876        0.69713       -0.03571
H         -1.74028       -0.32735       -2.15818
H         -4.04128       -1.24593       -2.04503
H         -5.25566       -1.26283        0.10792
H         -4.17609       -0.36107        2.14175
H         -1.86635        0.53551        2.01933
H          1.04229       -0.54946       -2.16449
H          0.07372       -1.72982       -1.28333
H          3.11809       -1.51827       -1.17852
H          2.18199       -2.76441       -1.99120
H          1.24743       -3.51848        0.17313
H          3.00335       -3.53759        0.24400
H          3.01447       -1.36129        1.41735
H          2.01406       -2.50592        2.29931
H          0.87576       -0.29139        2.11505
H         -0.03431       -1.56767        1.31254
