# Supplementary material for: Data-Driven Workflow for the Development and Discovery of N-Oxyl Hydrogen Atom Transfer Catalysts
Source: ACS Cent Sci. 2025 Mar 24;11(4):592–600. doi: 10.1021/acscentsci.4c01919 (PMC12022910; doi:10.1021/acscentsci.4c01919)
Supplement: Supplementary file 4 — oc4c01919_si_004.zip [file oc4c01919_si_004.zip › optimized_xyz/exp_catalyst_xyz/Struc20_xyz_5-1_radical.xyz]

33
Struc20_xyz_5-1_radical.log	Energy: -526806.5552961
O          0.38573        2.68018        0.28491
C          0.77612        1.56457        0.12978
N          0.09787        0.38509        0.11992
C         -1.32688        0.36462        0.14600
C         -1.99921       -0.30214        1.16163
C         -3.38545       -0.36283        1.14224
C         -4.09693        0.25871        0.12619
C         -3.42060        0.95217       -0.86919
C         -2.03596        1.00459       -0.86301
C          0.92562       -0.79136       -0.21646
C          0.93912       -1.84711        0.89386
C          1.41827       -1.31720        2.23877
C          0.57620       -1.38678       -1.59474
C         -0.62960       -2.32064       -1.63845
N          2.16491        1.21396       -0.09891
O          3.09132        2.05132       -0.11392
C          2.31349       -0.17229       -0.31918
O          3.34511       -0.72644       -0.54292
H         -1.44046       -0.76094        1.96596
H         -3.90931       -0.88692        1.93056
H         -5.17783        0.21346        0.11594
H         -3.97214        1.45176       -1.65446
H         -1.49636        1.54296       -1.63146
H          1.59226       -2.65329        0.55101
H         -0.06354       -2.26718        0.97984
H          2.46134       -0.99981        2.19094
H          0.82175       -0.46455        2.56808
H          1.34631       -2.09166        3.00137
H          0.43280       -0.55499       -2.29010
H          1.46335       -1.92930       -1.92933
H         -0.45677       -3.22039       -1.04838
H         -0.80245       -2.63491       -2.66765
H         -1.54080       -1.84387       -1.27852
