# Supplementary material for: Data-Driven Workflow for the Development and Discovery of N-Oxyl Hydrogen Atom Transfer Catalysts
Source: ACS Cent Sci. 2025 Mar 24;11(4):592–600. doi: 10.1021/acscentsci.4c01919 (PMC12022910; doi:10.1021/acscentsci.4c01919)
Supplement: Supplementary file 4 — oc4c01919_si_004.zip [file oc4c01919_si_004.zip › optimized_xyz/exp_catalyst_xyz/Struc25_xyz-1_radical.xyz]

16
Struc25_xyz-1_radical.log	Energy: -547622.9272269
O         -1.96511        1.65192        0.00035
N         -1.08666        0.76208        0.00002
C          0.30393        1.06347       -0.00037
C          1.16465       -0.18645        0.00014
C          2.02766       -0.19502       -1.26104
C          2.02620       -0.19491        1.26236
S          0.01315       -1.61384       -0.00044
C         -1.44568       -0.63558       -0.00007
O         -2.56789       -1.01360       -0.00009
O          0.71679        2.18036       -0.00077
H          1.41405       -0.17842       -2.16103
H          2.64811       -1.09109       -1.27867
H          2.67323        0.68352       -1.25524
H          2.64661       -1.09099        1.28075
H          2.67177        0.68363        1.25727
H          1.41152       -0.17827        2.16161
