# Supplementary material for: Data-Driven Workflow for the Development and Discovery of N-Oxyl Hydrogen Atom Transfer Catalysts
Source: ACS Cent Sci. 2025 Mar 24;11(4):592–600. doi: 10.1021/acscentsci.4c01919 (PMC12022910; doi:10.1021/acscentsci.4c01919)
Supplement: Supplementary file 4 — oc4c01919_si_004.zip [file oc4c01919_si_004.zip › optimized_xyz/exp_catalyst_xyz/Struc16_xyz_2-1_radical.xyz]

31
Struc16_xyz_2-1_radical.log	Energy: -736210.8659182
O          1.76999        2.37865       -0.40129
C          2.28681        1.31232       -0.27939
N          1.73374        0.07050       -0.17666
C          0.33043       -0.09770       -0.01071
C         -0.32386        0.56231        1.02353
C         -1.68577        0.39058        1.20164
C         -2.37387       -0.44942        0.34375
O         -3.73193       -0.67664        0.56402
C         -4.59103        0.14144       -0.08208
F         -4.41208        1.41990        0.24696
F         -4.46695        0.05533       -1.40679
F         -5.81653       -0.21365        0.25049
C         -1.74023       -1.10929       -0.69260
C         -0.37916       -0.92014       -0.87661
C          2.70774       -0.99836        0.11898
C          2.54234       -1.51631        1.54642
C          2.68111       -2.13962       -0.89065
N          3.71973        1.10309       -0.21255
O          4.55335        2.02604       -0.32695
C          4.03202       -0.25712        0.01029
O          5.13072       -0.70724        0.10488
H          0.23601        1.21795        1.67697
H         -2.21767        0.89387        1.99708
H         -2.31385       -1.74774       -1.34998
H          0.12848       -1.39511       -1.70424
H          1.57776       -2.01482        1.64776
H          2.59224       -0.69896        2.26715
H          3.33647       -2.22866        1.76647
H          3.55436       -2.77035       -0.72623
H          1.78523       -2.74481       -0.75533
H          2.71052       -1.75931       -1.91190
