# Supplementary material for: Data-Driven Workflow for the Development and Discovery of N-Oxyl Hydrogen Atom Transfer Catalysts
Source: ACS Cent Sci. 2025 Mar 24;11(4):592–600. doi: 10.1021/acscentsci.4c01919 (PMC12022910; doi:10.1021/acscentsci.4c01919)
Supplement: Supplementary file 4 — oc4c01919_si_004.zip [file oc4c01919_si_004.zip › optimized_xyz/exp_catalyst_xyz/Struc43_xyz-1_radical.xyz]

21
Struc43_xyz-1_radical.log	Energy: -417441.4781738
O          1.41661       -2.29104       -0.10416
C          0.99479       -1.19995       -0.31641
C         -0.28555       -0.77246       -0.97993
C         -0.28557        0.77243       -0.97993
C         -1.58361        1.07238       -0.18117
C         -1.38874        0.77568        1.31227
C         -1.38868       -0.77564        1.31231
C         -1.58355       -1.07243       -0.18111
O         -2.41737       -0.00006       -0.60955
N          1.68917        0.00002        0.07881
O          2.77503        0.00003        0.69578
C          0.99470        1.19996       -0.31631
O          1.41658        2.29107       -0.10422
H         -0.34279       -1.20840       -1.97528
H         -0.34280        1.20837       -1.97529
H         -2.04131        2.02681       -0.41975
H         -0.48056        1.21471        1.72365
H         -2.23235        1.16897        1.87491
H         -0.48047       -1.21458        1.72372
H         -2.23226       -1.16895        1.87497
H         -2.04121       -2.02690       -0.41963
