# Supplementary material for: Data-Driven Workflow for the Development and Discovery of N-Oxyl Hydrogen Atom Transfer Catalysts
Source: ACS Cent Sci. 2025 Mar 24;11(4):592–600. doi: 10.1021/acscentsci.4c01919 (PMC12022910; doi:10.1021/acscentsci.4c01919)
Supplement: Supplementary file 4 — oc4c01919_si_004.zip [file oc4c01919_si_004.zip › optimized_xyz/exp_catalyst_xyz/Struc11_xyz_1-1_radical.xyz]

31
Struc11_xyz_1-1_radical.log	Energy: -549342.1228106
O          1.11680        2.39000       -0.55144
C          1.52584        1.29419       -0.32337
N          0.86913        0.10926       -0.21079
C         -0.55396        0.03840       -0.21668
C         -1.22023       -0.64644       -1.22983
C         -2.59711       -0.73011       -1.22139
C         -3.33117       -0.11128       -0.20851
O         -4.67397       -0.24156       -0.28821
C         -5.45999        0.39093        0.69889
C         -2.66980        0.59190        0.79475
C         -1.28310        0.65669        0.78468
C          1.72109       -1.01765        0.20759
C          1.68412       -2.18327       -0.77342
C          1.38133       -1.47480        1.62452
N          2.92747        0.97883       -0.10239
O          3.84109        1.82745       -0.17099
C          3.10536       -0.38874        0.20422
O          4.15055       -0.91742        0.42540
H         -0.65264       -1.09787       -2.03270
H         -3.13340       -1.25542       -1.99982
H         -5.23556       -0.00275        1.69361
H         -6.49402        0.17198        0.44842
H         -5.30481        1.47277        0.69214
H         -3.21617        1.09071        1.58121
H         -0.76215        1.20834        1.55696
H          0.71021       -2.67137       -0.73816
H          1.87825       -1.84289       -1.79081
H          2.44985       -2.90589       -0.49292
H          1.43106       -0.64067        2.32574
H          0.37309       -1.88956        1.64423
H          2.08993       -2.24065        1.93752
