# Supplementary material for: Data-Driven Workflow for the Development and Discovery of N-Oxyl Hydrogen Atom Transfer Catalysts
Source: ACS Cent Sci. 2025 Mar 24;11(4):592–600. doi: 10.1021/acscentsci.4c01919 (PMC12022910; doi:10.1021/acscentsci.4c01919)
Supplement: Supplementary file 4 — oc4c01919_si_004.zip [file oc4c01919_si_004.zip › optimized_xyz/exp_catalyst_xyz/Struc40_xyz_1-1_radical.xyz]

50
Struc40_xyz_1-1_radical.log	Energy: -852245.6648901
O         -0.66140        4.31211       -0.14213
N         -0.20011        3.16920        0.06758
C         -0.85790        2.14456        0.83010
C          0.07330        0.96715        0.79734
C         -0.22056       -0.28742        1.50345
C         -1.45855       -0.94079        1.38476
C         -2.52512       -0.46654        0.47426
C         -3.84309       -0.37578        0.91826
C         -4.84067        0.07396        0.06869
C         -4.53721        0.42905       -1.23974
C         -3.23041        0.32758       -1.69371
C         -2.23054       -0.11750       -0.84119
C         -1.66369       -2.11118        2.11532
C         -0.67855       -2.63343        2.93640
C          0.54484       -1.98569        3.04814
C          0.76743       -0.82174        2.33492
C          1.20901        1.31961        0.16196
C          2.45685        0.55246        0.01236
C          2.48871       -0.71925       -0.57222
C          1.33818       -1.27146       -1.33492
C          0.98459       -0.68520       -2.55050
C         -0.01708       -1.24052       -3.33459
C         -0.68903       -2.37583       -2.90198
C         -0.35730       -2.95147       -1.68299
C          0.65631       -2.40766       -0.90546
C          3.67035       -1.45360       -0.51086
C          4.80972       -0.93030        0.08119
C          4.79000        0.35521        0.60359
C          3.61829        1.09212        0.56568
O         -1.88510        2.29763        1.40486
C          1.09741        2.72094       -0.33637
O          1.88224        3.37713       -0.94515
H         -4.07668       -0.62380        1.94631
H         -5.85670        0.15963        0.43134
H         -5.31715        0.78438       -1.90034
H         -2.98464        0.59006       -2.71495
H         -1.21595       -0.21595       -1.20468
H         -2.60924       -2.62793        2.00854
H         -0.86336       -3.54734        3.48596
H          1.31922       -2.38098        3.69182
H          1.71338       -0.30435        2.43131
H          1.51837        0.19583       -2.88811
H         -0.27162       -0.78557       -4.28318
H         -1.47666       -2.80456       -3.50753
H         -0.89092       -3.82552       -1.33273
H          0.91282       -2.85283        0.04962
H          3.69343       -2.43773       -0.96224
H          5.71844       -1.51704        0.11271
H          5.68155        0.78187        1.04326
H          3.58898        2.08896        0.98765
