# Supplementary material for: Data-Driven Workflow for the Development and Discovery of N-Oxyl Hydrogen Atom Transfer Catalysts
Source: ACS Cent Sci. 2025 Mar 24;11(4):592–600. doi: 10.1021/acscentsci.4c01919 (PMC12022910; doi:10.1021/acscentsci.4c01919)
Supplement: Supplementary file 4 — oc4c01919_si_004.zip [file oc4c01919_si_004.zip › optimized_xyz/exp_catalyst_xyz/Struc22_xyz_4-1_radical.xyz]

24
Struc22_xyz_4-1_radical.log	Energy: -452801.9636172
O         -0.37232        1.94672       -0.60827
C         -0.77578        0.89187       -0.22301
N         -0.02624       -0.19821        0.10621
C         -0.63127       -1.35911        0.75400
C         -1.90843       -1.74978        0.03924
C         -2.86901       -0.59454        0.00579
N         -2.22320        0.69034       -0.07452
O         -2.94173        1.71782       -0.14086
O         -4.05625       -0.67242        0.03299
C          1.40136       -0.11038        0.04793
C          2.07521        0.95819        0.62427
C          3.46040        0.99794        0.57497
C          4.17325       -0.02293       -0.03794
C          3.49461       -1.08726       -0.61429
C          2.10952       -1.12887       -0.57779
H         -0.83217       -1.13915        1.80768
H          0.08884       -2.17183        0.72051
H         -1.68648       -2.03457       -0.99301
H         -2.41024       -2.58365        0.52554
H          1.51586        1.75642        1.09067
H          3.98385        1.83295        1.02140
H          5.25392        0.01337       -0.07144
H          4.04154       -1.88146       -1.10485
H          1.57415       -1.94485       -1.04801
