# Supplementary material for: Data-Driven Workflow for the Development and Discovery of N-Oxyl Hydrogen Atom Transfer Catalysts
Source: ACS Cent Sci. 2025 Mar 24;11(4):592–600. doi: 10.1021/acscentsci.4c01919 (PMC12022910; doi:10.1021/acscentsci.4c01919)
Supplement: Supplementary file 4 — oc4c01919_si_004.zip [file oc4c01919_si_004.zip › optimized_xyz/exp_catalyst_xyz/Struc11_xyz-1_radical.xyz]

31
Struc11_xyz-1_radical.log	Energy: -549342.1227993
O          1.11667        2.39004       -0.55112
C          1.52577        1.29421       -0.32319
N          0.86912        0.10928       -0.21055
C         -0.55396        0.03835       -0.21654
C         -1.22016       -0.64651       -1.22973
C         -2.59705       -0.73016       -1.22138
C         -3.33118       -0.11131       -0.20857
O         -4.67398       -0.24158       -0.28838
C         -5.46007        0.39088        0.69868
C         -2.66988        0.59189        0.79472
C         -1.28318        0.65669        0.78473
C          1.72114       -1.01761        0.20771
C          1.68383       -2.18347       -0.77298
C          1.38173       -1.47443        1.62487
N          2.92747        0.97885       -0.10256
O          3.84109        1.82746       -0.17131
C          3.10543       -0.38878        0.20388
O          4.15068       -0.91749        0.42471
H         -0.65254       -1.09798       -2.03255
H         -3.13328       -1.25549       -1.99984
H         -6.49408        0.17190        0.44815
H         -5.30493        1.47272        0.69195
H         -5.23568       -0.00281        1.69340
H         -3.21629        1.09074        1.58112
H         -0.76226        1.20836        1.55702
H          0.70994       -2.67158       -0.73728
H          1.87765       -1.84339       -1.79053
H          2.44967       -2.90598       -0.49253
H          0.37341       -1.88896        1.64494
H          2.09025       -2.24037        1.93784
H          1.43184       -0.64015        2.32589
