# Supplementary material for: Data-Driven Workflow for the Development and Discovery of N-Oxyl Hydrogen Atom Transfer Catalysts
Source: ACS Cent Sci. 2025 Mar 24;11(4):592–600. doi: 10.1021/acscentsci.4c01919 (PMC12022910; doi:10.1021/acscentsci.4c01919)
Supplement: Supplementary file 4 — oc4c01919_si_004.zip [file oc4c01919_si_004.zip › optimized_xyz/exp_catalyst_xyz/Struc10_xyz_1-1_radical.xyz]

27
Struc10_xyz_1-1_radical.log	Energy: -477475.6077487
O         -0.44830        2.40306       -0.49140
C         -0.83254        1.28942       -0.31292
N         -0.14169        0.12142       -0.20736
C          1.28080        0.10631       -0.11643
C          2.02816       -0.62032       -1.03396
C          3.41070       -0.65537       -0.91898
C          4.04391        0.04800        0.09531
C          3.29333        0.79131        0.99671
C          1.91155        0.81847        0.89645
C         -0.97393       -1.03969        0.15904
C         -0.67921       -1.50310        1.58435
C         -0.86681       -2.19364       -0.83071
N         -2.23006        0.92509       -0.16407
O         -3.16667        1.74608       -0.25568
C         -2.37651       -0.45370        0.10627
O         -3.41226       -1.01981        0.27007
H          1.52869       -1.13516       -1.84333
H          3.99300       -1.22139       -1.63386
H          5.12242        0.02553        0.17797
H          3.78441        1.35108        1.78150
H          1.31551        1.39938        1.58833
H         -1.37537       -2.29479        1.85847
H         -0.78440       -0.67981        2.29223
H          0.34005       -1.88626        1.64237
H          0.10511       -2.67800       -0.74127
H         -1.64359       -2.92310       -0.60291
H         -1.00256       -1.84394       -1.85431
