# Supplementary material for: Data-Driven Workflow for the Development and Discovery of N-Oxyl Hydrogen Atom Transfer Catalysts
Source: ACS Cent Sci. 2025 Mar 24;11(4):592–600. doi: 10.1021/acscentsci.4c01919 (PMC12022910; doi:10.1021/acscentsci.4c01919)
Supplement: Supplementary file 4 — oc4c01919_si_004.zip [file oc4c01919_si_004.zip › optimized_xyz/exp_catalyst_xyz/Struc39_xyz-1_radical.xyz]

32
Struc39_xyz-1_radical.log	Energy: -563041.4281163
O         -2.21523        2.43968       -0.55287
C         -1.14270        1.97862       -0.33723
C         -0.65159        0.53949       -0.40709
C         -1.69666       -0.49114       -0.04927
C         -2.91520       -0.48792       -0.72745
C         -3.88902       -1.42604       -0.42600
C         -3.65739       -2.38610        0.55029
C         -2.44339       -2.40437        1.21773
C         -1.46685       -1.46274        0.91886
C          0.65151        0.53948        0.40695
C          1.69658       -0.49117        0.04918
C          1.46693       -1.46280       -0.91895
C          2.44359       -2.40434       -1.21771
C          3.65755       -2.38593       -0.55018
C          3.88900       -1.42585        0.42612
C          2.91505       -0.48783        0.72747
N         -0.00002        2.77818       -0.00000
O         -0.00006        4.02838        0.00015
C          1.14269        1.97858        0.33705
O          2.21519        2.43961        0.55286
H         -0.38549        0.41613       -1.46563
H         -3.10457        0.26180       -1.48395
H         -4.83237       -1.40639       -0.95574
H         -4.41818       -3.11907        0.78436
H         -2.24781       -3.15496        1.97220
H         -0.51753       -1.51185        1.43689
H          0.38544        0.41615        1.46550
H          0.51764       -1.51206       -1.43703
H          2.24814       -3.15497       -1.97218
H          4.41843       -3.11884       -0.78417
H          4.83230       -1.40610        0.95595
H          3.10428        0.26192        1.48398
