# Supplementary material for: Data-Driven Workflow for the Development and Discovery of N-Oxyl Hydrogen Atom Transfer Catalysts
Source: ACS Cent Sci. 2025 Mar 24;11(4):592–600. doi: 10.1021/acscentsci.4c01919 (PMC12022910; doi:10.1021/acscentsci.4c01919)
Supplement: Supplementary file 4 — oc4c01919_si_004.zip [file oc4c01919_si_004.zip › optimized_xyz/exp_catalyst_xyz/Struc41_xyz_1-1_radical.xyz]

23
Struc41_xyz_1-1_radical.log	Energy: -394906.9614709
O          1.42876       -2.29055       -0.10467
C          1.00348       -1.20033       -0.31657
C         -0.29047       -0.77520       -0.95726
C         -0.29051        0.77512       -0.95730
C         -1.56326        1.13197       -0.15302
C         -1.35585        0.77781        1.32922
C         -1.35578       -0.77768        1.32931
C         -1.56317       -1.13206       -0.15289
C         -2.49867       -0.00011       -0.60951
N          1.70955        0.00003        0.05522
O          2.81316        0.00006        0.64038
C          1.00336        1.20034       -0.31647
O          1.42866        2.29059       -0.10476
H         -0.33638       -1.20186       -1.95920
H         -0.33638        1.20174       -1.95926
H         -1.90138        2.15013       -0.32651
H         -0.44326        1.20740        1.74323
H         -2.18477        1.16758        1.91904
H         -2.18466       -1.16745        1.91918
H         -0.44315       -1.20714        1.74338
H         -1.90121       -2.15026       -0.32624
H         -2.68526       -0.00018       -1.68451
H         -3.44993       -0.00012       -0.07629
