# Supplementary material for: Data-Driven Workflow for the Development and Discovery of N-Oxyl Hydrogen Atom Transfer Catalysts
Source: ACS Cent Sci. 2025 Mar 24;11(4):592–600. doi: 10.1021/acscentsci.4c01919 (PMC12022910; doi:10.1021/acscentsci.4c01919)
Supplement: Supplementary file 4 — oc4c01919_si_004.zip [file oc4c01919_si_004.zip › optimized_xyz/exp_catalyst_xyz/Struc16_xyz_6-1_radical.xyz]

31
Struc16_xyz_6-1_radical.log	Energy: -736210.9190180
O          1.95816        2.35815       -0.64166
C          2.40164        1.28746       -0.36564
N          1.78801        0.07487       -0.27421
C          0.37194       -0.04427       -0.34905
C         -0.21379       -0.85216       -1.31604
C         -1.58939       -0.98393       -1.36580
C         -2.37717       -0.28928       -0.46122
O         -3.73711       -0.49753       -0.61475
C         -4.62474        0.09878        0.20609
F         -4.44084       -0.23946        1.48319
F         -4.57014        1.42836        0.13473
F         -5.82944       -0.29068       -0.15958
C         -1.81005        0.54102        0.49389
C         -0.42904        0.65186        0.54414
C          2.65405       -1.00163        0.24210
C          2.23895       -1.41751        1.65195
C          2.73521       -2.20512       -0.68891
N          3.79511        1.03817       -0.04815
O          4.67474        1.92416       -0.07951
C          4.00914       -0.31323        0.30596
O          5.05816       -0.79107        0.60651
H          0.40644       -1.36183       -2.04032
H         -2.06913       -1.60639       -2.10820
H         -2.41552        1.09678        1.19322
H          0.03124        1.30047        1.27784
H          1.24987       -1.87593        1.62444
H          2.20759       -0.55564        2.31997
H          2.95574       -2.13905        2.04196
H          3.52767       -2.86592       -0.33877
H          1.79378       -2.75396       -0.67883
H          2.96209       -1.89555       -1.70931
