# Supplementary material for: Data-Driven Workflow for the Development and Discovery of N-Oxyl Hydrogen Atom Transfer Catalysts
Source: ACS Cent Sci. 2025 Mar 24;11(4):592–600. doi: 10.1021/acscentsci.4c01919 (PMC12022910; doi:10.1021/acscentsci.4c01919)
Supplement: Supplementary file 4 — oc4c01919_si_004.zip [file oc4c01919_si_004.zip › optimized_xyz/exp_catalyst_xyz/Struc46_xyz_2-1_radical.xyz]

45
Struc46_xyz_2-1_radical.log	Energy: -803049.0906805
O          2.28412        2.55223       -0.95777
C          1.19663        2.07537       -1.03735
C          0.77248        0.66143       -1.34920
C         -0.77246        0.66141       -1.34922
C         -1.09139       -0.40019       -0.22897
C         -2.41360       -1.10023       -0.28787
C         -2.50343       -2.41062        0.17472
C         -3.72322       -3.06801        0.16931
C         -4.86371       -2.41984       -0.28756
C         -4.77742       -1.11261       -0.74119
C         -3.55523       -0.45187       -0.74522
C         -0.69510        0.24371        1.08952
C          0.69508        0.24371        1.08953
C          1.41598        0.83090        2.10633
C          0.69489        1.40847        3.15201
C         -0.69495        1.40847        3.15199
C         -1.41602        0.83090        2.10629
C          1.09142       -0.40016       -0.22895
C          2.41363       -1.10020       -0.28786
C          3.55525       -0.45183       -0.74518
C          4.77745       -1.11258       -0.74118
C          4.86373       -2.41981       -0.28760
C          3.72325       -3.06799        0.16927
C          2.50346       -2.41061        0.17470
O          0.00002       -1.29837       -0.44098
N         -0.00002        2.84248       -0.83268
O         -0.00004        4.05174       -0.52313
C         -1.19665        2.07534       -1.03741
O         -2.28415        2.55220       -0.95789
H          1.20933        0.33740       -2.29241
H         -1.20928        0.33734       -2.29243
H         -1.61101       -2.90974        0.52806
H         -3.78428       -4.08924        0.52229
H         -5.81600       -2.93393       -0.29022
H         -5.66201       -0.60120       -1.09752
H         -3.49735        0.57129       -1.09512
H          2.49893        0.84036        2.09523
H          1.22576        1.86568        3.97649
H         -1.22584        1.86567        3.97646
H         -2.49897        0.84035        2.09519
H          3.49739        0.57134       -1.09504
H          5.66204       -0.60115       -1.09749
H          5.81602       -2.93391       -0.29028
H          3.78431       -4.08923        0.52221
H          1.61103       -2.90973        0.52802
