# Supplementary material for: Data-Driven Workflow for the Development and Discovery of N-Oxyl Hydrogen Atom Transfer Catalysts
Source: ACS Cent Sci. 2025 Mar 24;11(4):592–600. doi: 10.1021/acscentsci.4c01919 (PMC12022910; doi:10.1021/acscentsci.4c01919)
Supplement: Supplementary file 4 — oc4c01919_si_004.zip [file oc4c01919_si_004.zip › optimized_xyz/exp_catalyst_xyz/Struc42_xyz_1-1_radical.xyz]

23
Struc42_xyz_1-1_radical.log	Energy: -394908.4301135
O          1.56613        2.28773       -0.07184
C          1.12851        1.19496       -0.24305
C         -0.24914        0.77542       -0.69102
C         -0.24913       -0.77543       -0.69101
C         -1.33432       -1.13081        0.34799
C         -2.69391       -0.77814       -0.27653
C         -2.69390        0.77817       -0.27649
C         -1.33430        1.13080        0.34802
C         -1.16497       -0.00002        1.37463
N          1.89306        0.00001       -0.00952
O          3.07902        0.00001        0.38339
C          1.12850       -1.19496       -0.24299
O          1.56617       -2.28772       -0.07185
H         -0.44926        1.22951       -1.66120
H         -0.44922       -1.22952       -1.66121
H         -1.24857       -2.15016        0.71705
H         -3.50302       -1.16875        0.33996
H         -2.80773       -1.20201       -1.27415
H         -3.50300        1.16875        0.34002
H         -2.80773        1.20208       -1.27410
H         -1.24853        2.15013        0.71710
H         -0.19692       -0.00004        1.87972
H         -1.95202       -0.00003        2.12852
