# Supplementary material for: Data-Driven Workflow for the Development and Discovery of N-Oxyl Hydrogen Atom Transfer Catalysts
Source: ACS Cent Sci. 2025 Mar 24;11(4):592–600. doi: 10.1021/acscentsci.4c01919 (PMC12022910; doi:10.1021/acscentsci.4c01919)
Supplement: Supplementary file 4 — oc4c01919_si_004.zip [file oc4c01919_si_004.zip › optimized_xyz/exp_catalyst_xyz/Struc20_xyz_4-1_radical.xyz]

33
Struc20_xyz_4-1_radical.log	Energy: -526807.1069164
O         -0.05450        2.71841        0.20123
C          0.46665        1.64876        0.12670
N         -0.07045        0.39729        0.15461
C         -1.48074        0.20633        0.07271
C         -2.13096       -0.63645        0.96560
C         -3.49966       -0.83725        0.85081
C         -4.22199       -0.18527       -0.13689
C         -3.57120        0.67212       -1.01441
C         -2.20314        0.86520       -0.91650
C          0.90823       -0.68526       -0.09007
C          0.98568       -1.71194        1.04370
C          1.15914       -1.08859        2.42220
C          0.62074       -1.33094       -1.45784
C          1.55225       -2.47313       -1.84309
N          1.89508        1.45435       -0.02315
O          2.71756        2.39372       -0.03974
C          2.21956        0.08431       -0.13749
O          3.32707       -0.34760       -0.23777
H         -1.57690       -1.11856        1.75811
H         -4.00190       -1.49542        1.54738
H         -5.28991       -0.33776       -0.21858
H         -4.12974        1.19132       -1.78187
H         -1.68957        1.53492       -1.59327
H          1.84241       -2.35091        0.82423
H          0.09829       -2.34727        0.99854
H          2.09604       -0.53098        2.48291
H          0.34738       -0.40185        2.66455
H          1.19012       -1.86183        3.18878
H         -0.41319       -1.68475       -1.42961
H          0.65822       -0.54170       -2.21462
H          2.59781       -2.17092       -1.79652
H          1.33383       -2.79354       -2.86127
H          1.41618       -3.33585       -1.19141
