# Supplementary material for: Data-Driven Workflow for the Development and Discovery of N-Oxyl Hydrogen Atom Transfer Catalysts
Source: ACS Cent Sci. 2025 Mar 24;11(4):592–600. doi: 10.1021/acscentsci.4c01919 (PMC12022910; doi:10.1021/acscentsci.4c01919)
Supplement: Supplementary file 4 — oc4c01919_si_004.zip [file oc4c01919_si_004.zip › optimized_xyz/exp_catalyst_xyz/Struc20_xyz-1_radical.xyz]

33
Struc20_xyz-1_radical.log	Energy: -526808.9219223
O          0.21428       -2.21058       -1.34830
C          0.64458       -1.25191       -0.78478
N          0.00752       -0.15726       -0.28070
C         -1.41282       -0.10508       -0.19571
C         -2.09929        1.05335       -0.54285
C         -3.48092        1.10044       -0.42227
C         -4.18407       -0.00892        0.02138
C         -3.49795       -1.17207        0.34349
C         -2.11748       -1.22303        0.24208
C          0.90136        0.78832        0.41985
C          0.96306        2.18707       -0.21047
C          1.14761        2.17534       -1.72104
C          0.56856        0.87297        1.91398
C          0.63085       -0.46443        2.63840
N          2.05190       -1.05247       -0.49802
O          2.94268       -1.85411       -0.84877
C          2.26265        0.13567        0.23288
O          3.32072        0.53262        0.61282
H         -1.56419        1.90854       -0.92764
H         -4.00739        2.00624       -0.69255
H         -5.26182        0.02838        0.10659
H         -4.03861       -2.04702        0.67919
H         -1.58306       -2.13197        0.48141
H          1.80803        2.69008        0.26467
H          0.06973        2.74243        0.07876
H          2.07690        1.67414       -2.00027
H          0.32797        1.66094       -2.22459
H          1.19748        3.19267       -2.10698
H          1.27446        1.57772        2.35738
H         -0.42864        1.31112        2.00432
H          0.36952       -0.33922        3.68821
H          1.63406       -0.89322        2.59835
H         -0.06868       -1.18253        2.20851
