# Supplementary material for: Data-Driven Workflow for the Development and Discovery of N-Oxyl Hydrogen Atom Transfer Catalysts
Source: ACS Cent Sci. 2025 Mar 24;11(4):592–600. doi: 10.1021/acscentsci.4c01919 (PMC12022910; doi:10.1021/acscentsci.4c01919)
Supplement: Supplementary file 4 — oc4c01919_si_004.zip [file oc4c01919_si_004.zip › optimized_xyz/exp_catalyst_xyz/Struc39_xyz_4-1_radical.xyz]

32
Struc39_xyz_4-1_radical.log	Energy: -563040.7386980
O         -2.12680        2.38448       -0.90702
C         -1.07886        1.93461       -0.57903
C         -0.61534        0.48845       -0.51781
C         -1.70835       -0.46320       -0.10708
C         -2.19333       -1.40995       -1.00027
C         -3.20762       -2.28050       -0.62605
C         -3.75066       -2.20615        0.64725
C         -3.28105       -1.25345        1.54196
C         -2.26734       -0.38734        1.16555
C          0.64028        0.51629        0.37596
C          1.69909       -0.53312        0.12548
C          1.51658       -1.55973       -0.79378
C          2.50293       -2.51928       -0.98593
C          3.68072       -2.46392       -0.25937
C          3.86507       -1.44816        0.66978
C          2.88098       -0.49351        0.86542
N          0.04330        2.74077       -0.19187
O          0.06216        3.98907       -0.25608
C          1.14413        1.95058        0.28333
O          2.19637        2.41966        0.57125
H         -0.30679        0.26248       -1.54400
H         -1.77966       -1.46440       -2.00085
H         -3.57408       -3.01420       -1.33185
H         -4.54153       -2.88332        0.94144
H         -3.70911       -1.18155        2.53308
H         -1.92182        0.36406        1.86735
H          0.30996        0.41936        1.41823
H          0.59713       -1.63805       -1.35779
H          2.34294       -3.31276       -1.70411
H          4.44937       -3.21042       -0.41017
H          4.77934       -1.39889        1.24651
H          3.03376        0.29692        1.58762
