# Supplementary material for: Data-Driven Workflow for the Development and Discovery of N-Oxyl Hydrogen Atom Transfer Catalysts
Source: ACS Cent Sci. 2025 Mar 24;11(4):592–600. doi: 10.1021/acscentsci.4c01919 (PMC12022910; doi:10.1021/acscentsci.4c01919)
Supplement: Supplementary file 4 — oc4c01919_si_004.zip [file oc4c01919_si_004.zip › optimized_xyz/exp_catalyst_xyz/Struc46_xyz-1_radical.xyz]

45
Struc46_xyz-1_radical.log	Energy: -803049.0906805
O          2.28414        2.55222       -0.95797
C          1.19664        2.07533       -1.03741
C          0.77248        0.66140       -1.34922
C         -0.77248        0.66140       -1.34922
C         -1.09141       -0.40014       -0.22894
C         -2.41362       -1.10020       -0.28785
C         -2.50346       -2.41056        0.17483
C         -3.72325       -3.06795        0.16937
C         -4.86371       -2.41983       -0.28762
C         -4.77741       -1.11263       -0.74132
C         -3.55522       -0.45188       -0.74531
C         -0.69510        0.24375        1.08953
C          0.69509        0.24375        1.08953
C          1.41600        0.83091        2.10633
C          0.69492        1.40845        3.15203
C         -0.69492        1.40845        3.15203
C         -1.41600        0.83091        2.10633
C          1.09141       -0.40015       -0.22894
C          2.41362       -1.10020       -0.28785
C          3.55521       -0.45188       -0.74531
C          4.77741       -1.11263       -0.74132
C          4.86371       -2.41983       -0.28762
C          3.72325       -3.06795        0.16937
C          2.50346       -2.41056        0.17483
O         -0.00000       -1.29836       -0.44093
N          0.00000        2.84243       -0.83260
O          0.00000        4.05166       -0.52290
C         -1.19664        2.07534       -1.03741
O         -2.28413        2.55222       -0.95797
H          1.20929        0.33732       -2.29243
H         -1.20929        0.33732       -2.29243
H         -1.61106       -2.90964        0.52826
H         -3.78432       -4.08916        0.52241
H         -5.81598       -2.93394       -0.29033
H         -5.66198       -0.60123       -1.09773
H         -3.49735        0.57127       -1.09524
H          2.49895        0.84036        2.09522
H          1.22580        1.86563        3.97653
H         -1.22580        1.86563        3.97653
H         -2.49895        0.84037        2.09522
H          3.49734        0.57127       -1.09524
H          5.66197       -0.60123       -1.09773
H          5.81598       -2.93395       -0.29033
H          3.78432       -4.08916        0.52241
H          1.61106       -2.90964        0.52826
