# Supplementary material for: Data-Driven Workflow for the Development and Discovery of N-Oxyl Hydrogen Atom Transfer Catalysts
Source: ACS Cent Sci. 2025 Mar 24;11(4):592–600. doi: 10.1021/acscentsci.4c01919 (PMC12022910; doi:10.1021/acscentsci.4c01919)
Supplement: Supplementary file 4 — oc4c01919_si_004.zip [file oc4c01919_si_004.zip › optimized_xyz/exp_catalyst_xyz/Struc14_xyz-1_radical.xyz]

27
Struc14_xyz-1_radical.log	Energy: -663865.1546276
O         -2.36627        2.39717       -0.51368
C         -2.75088        1.28649       -0.31960
N         -2.05942        0.11525       -0.23256
C         -0.63724        0.10148       -0.18331
C          0.02806        0.86608        0.76729
C          1.41169        0.84568        0.83193
C          2.12576        0.04793       -0.05207
I          4.20997        0.00042        0.05205
C          1.47012       -0.71101       -1.00989
C          0.08507       -0.67337       -1.08072
C         -2.88392       -1.04068        0.17056
C         -2.54547       -1.49119        1.59027
C         -2.81722       -2.20528       -0.81026
N         -4.14246        0.92849       -0.12433
O         -5.07821        1.75305       -0.19028
C         -4.28534       -0.44846        0.15808
O         -5.31710       -1.00943        0.35775
H         -0.54046        1.48792        1.44644
H          1.92777        1.44522        1.56873
H          2.03118       -1.31602       -1.70825
H         -0.43220       -1.23029       -1.84973
H         -3.23607       -2.27686        1.89413
H         -1.52699       -1.87977        1.61988
H         -2.62438       -0.66074        2.29318
H         -1.85380       -2.70869       -0.73613
H         -2.96930       -1.86348       -1.83421
H         -3.60203       -2.91800       -0.55820
