# Supplementary material for: Data-Driven Workflow for the Development and Discovery of N-Oxyl Hydrogen Atom Transfer Catalysts
Source: ACS Cent Sci. 2025 Mar 24;11(4):592–600. doi: 10.1021/acscentsci.4c01919 (PMC12022910; doi:10.1021/acscentsci.4c01919)
Supplement: Supplementary file 4 — oc4c01919_si_004.zip [file oc4c01919_si_004.zip › optimized_xyz/exp_catalyst_xyz/Struc21_xyz_4-1_radical.xyz]

34
Struc21_xyz_4-1_radical.log	Energy: -550717.7883544
O          0.26113       -3.02280       -0.10877
C         -0.34568       -1.99758       -0.14808
N          0.09541       -0.71201       -0.23529
C          1.48583       -0.41631       -0.11134
C          2.15001        0.26311       -1.12380
C          3.49811        0.56026       -0.98352
C          4.18562        0.16203        0.15374
C          3.52292       -0.53627        1.15441
C          2.17330       -0.82300        1.02610
C         -0.97125        0.30124       -0.09863
C         -1.02023        1.34331       -1.23477
C         -0.33906        2.64899       -0.83671
C         -1.09767        3.31893        0.31979
C         -1.70622        2.28165        1.28124
C         -0.88676        0.99576        1.27821
N         -1.79167       -1.90734       -0.11533
O         -2.54259       -2.90498       -0.08769
C         -2.22231       -0.56185       -0.13615
O         -3.36169       -0.21001       -0.16087
H          1.61640        0.54670       -2.02060
H          4.01370        1.09107       -1.77280
H          5.23884        0.38722        0.25652
H          4.05711       -0.85858        2.03824
H          1.64671       -1.37289        1.79545
H         -2.07390        1.54532       -1.44435
H         -0.59454        0.90763       -2.13869
H         -0.29099        3.31817       -1.69629
H          0.69315        2.45011       -0.54118
H         -0.41665        3.97699        0.86188
H         -1.89347        3.95042       -0.07849
H         -2.73037        2.04385        0.98780
H         -1.75676        2.68492        2.29235
H         -1.21499        0.30312        2.05674
H          0.16514        1.22206        1.47341
