# Supplementary material for: Data-Driven Workflow for the Development and Discovery of N-Oxyl Hydrogen Atom Transfer Catalysts
Source: ACS Cent Sci. 2025 Mar 24;11(4):592–600. doi: 10.1021/acscentsci.4c01919 (PMC12022910; doi:10.1021/acscentsci.4c01919)
Supplement: Supplementary file 4 — oc4c01919_si_004.zip [file oc4c01919_si_004.zip › optimized_xyz/exp_catalyst_xyz/Struc43_xyz_1-1_radical.xyz]

21
Struc43_xyz_1-1_radical.log	Energy: -417441.4785641
O          1.41603       -2.29096       -0.10240
C          0.99489       -1.19990       -0.31618
C         -0.28518       -0.77229       -0.98026
C         -0.28520        0.77223       -0.98028
C         -1.58361        1.07227       -0.18142
C         -1.38905        0.77563        1.31235
C         -1.38900       -0.77555        1.31242
C         -1.58354       -1.07234       -0.18133
O         -2.41710       -0.00008       -0.61011
N          1.68963        0.00002        0.07773
O          2.77565        0.00005        0.69420
C          0.99479        1.19991       -0.31610
O          1.41596        2.29099       -0.10247
H         -0.34255       -1.20840       -1.97550
H         -0.34256        1.20832       -1.97554
H         -2.04166        2.02640       -0.42025
H         -0.48121        1.21489        1.72407
H         -2.23284        1.16869        1.87493
H         -0.48114       -1.21472        1.72418
H         -2.23278       -1.16861        1.87503
H         -2.04155       -2.02651       -0.42008
