# Supplementary material for: Data-Driven Workflow for the Development and Discovery of N-Oxyl Hydrogen Atom Transfer Catalysts
Source: ACS Cent Sci. 2025 Mar 24;11(4):592–600. doi: 10.1021/acscentsci.4c01919 (PMC12022910; doi:10.1021/acscentsci.4c01919)
Supplement: Supplementary file 4 — oc4c01919_si_004.zip [file oc4c01919_si_004.zip › optimized_xyz/exp_catalyst_xyz/Struc12_xyz_1-1_radical.xyz]

30
Struc12_xyz_1-1_radical.log	Energy: -689003.5468319
O          1.75828        2.39636       -0.52375
C          2.14025        1.28533       -0.32749
N          1.44339        0.11569       -0.23859
C          0.02249        0.11085       -0.18186
C         -0.63219        0.92412        0.73480
C         -2.01543        0.91030        0.80447
C         -2.73759        0.07771       -0.03696
C         -4.23661        0.01033        0.05891
F         -4.80677       -0.05805       -1.14897
F         -4.74978        1.07049        0.68677
F         -4.63320       -1.07781        0.73457
C         -2.08735       -0.72816       -0.96059
C         -0.70543       -0.70398       -1.04190
C          2.26498       -1.04245        0.16792
C          2.20085       -2.21270       -0.80669
C          1.92519       -1.48556        1.58978
N          3.52931        0.92343       -0.13266
O          4.46735        1.74521       -0.20068
C          3.66804       -0.45320        0.15419
O          4.69779       -1.01635        0.35597
H         -0.05573        1.57500        1.37814
H         -2.53047        1.54639        1.51085
H         -2.66129       -1.35597       -1.62935
H         -0.19229       -1.29372       -1.78788
H          2.33879       -1.87521       -1.83405
H          1.24588       -2.72954       -0.71945
H          2.99732       -2.91373       -0.55819
H          2.61419       -2.27121        1.89721
H          0.90618       -1.87269        1.62128
H          2.00561       -0.65218        2.28904
