# Supplementary material for: Data-Driven Workflow for the Development and Discovery of N-Oxyl Hydrogen Atom Transfer Catalysts
Source: ACS Cent Sci. 2025 Mar 24;11(4):592–600. doi: 10.1021/acscentsci.4c01919 (PMC12022910; doi:10.1021/acscentsci.4c01919)
Supplement: Supplementary file 4 — oc4c01919_si_004.zip [file oc4c01919_si_004.zip › optimized_xyz/exp_catalyst_xyz/Struc45_xyz_1-1_radical.xyz]

26
Struc45_xyz_1-1_radical.log	Energy: -419580.2838042
O          1.66062        2.28805       -0.14411
C          1.22811        1.19455       -0.32453
C         -0.12334        0.77285       -0.84658
C         -0.12332       -0.77289       -0.84656
C         -1.26480       -1.29917        0.04043
C         -1.09327       -0.77503        1.46992
C         -1.09338        0.77505        1.46990
C         -1.26484        1.29914        0.04038
C         -2.58406        0.77574       -0.53524
C         -2.58406       -0.77580       -0.53516
N          1.97147        0.00002       -0.02982
O          3.13073        0.00005        0.43649
C          1.22809       -1.19454       -0.32437
O          1.66074       -2.28802       -0.14419
H         -0.22835        1.18230       -1.85305
H         -0.22833       -1.18239       -1.85302
H         -1.24229       -2.38914        0.03225
H         -1.90828       -1.16065        2.08360
H         -0.17099       -1.16575        1.90500
H         -1.90851        1.16056        2.08349
H         -0.17120        1.16590        1.90508
H         -1.24235        2.38911        0.03218
H         -3.40941        1.16029        0.06553
H         -2.72428        1.16191       -1.54648
H         -3.40936       -1.16027        0.06573
H         -2.72438       -1.16208       -1.54633
