# Supplementary material for: Data-Driven Workflow for the Development and Discovery of N-Oxyl Hydrogen Atom Transfer Catalysts
Source: ACS Cent Sci. 2025 Mar 24;11(4):592–600. doi: 10.1021/acscentsci.4c01919 (PMC12022910; doi:10.1021/acscentsci.4c01919)
Supplement: Supplementary file 4 — oc4c01919_si_004.zip [file oc4c01919_si_004.zip › optimized_xyz/exp_catalyst_xyz/Struc14_xyz_1-1_radical.xyz]

27
Struc14_xyz_1-1_radical.log	Energy: -663865.1546903
O         -2.36622        2.39721       -0.51376
C         -2.75085        1.28647       -0.31976
N         -2.05943        0.11525       -0.23266
C         -0.63728        0.10146       -0.18340
C          0.02815        0.86781        0.76571
C          1.41178        0.84739        0.83036
C          2.12582        0.04792       -0.05213
I          4.21001        0.00040        0.05203
C          1.47004       -0.71277       -1.00846
C          0.08499       -0.67516       -1.07934
C         -2.88395       -1.04056        0.17075
C         -2.54561       -1.49045        1.59074
C         -2.81729       -2.20577       -0.80941
N         -4.14246        0.92849       -0.12472
O         -5.07821        1.75301       -0.19052
C         -4.28537       -0.44855        0.15794
O         -5.31716       -1.00947        0.35752
H         -0.54020        1.49105        1.44371
H          1.92788        1.44831        1.56601
H          2.03100       -1.31915       -1.70571
H         -0.43217       -1.23355       -1.84733
H         -3.23602       -2.27617        1.89489
H         -1.52704       -1.87875        1.62057
H         -2.62481       -0.65973        2.29329
H         -1.85427       -2.70978       -0.73446
H         -2.96866       -1.86450       -1.83365
H         -3.60267       -2.91789       -0.55734
