# Supplementary material for: Data-Driven Workflow for the Development and Discovery of N-Oxyl Hydrogen Atom Transfer Catalysts
Source: ACS Cent Sci. 2025 Mar 24;11(4):592–600. doi: 10.1021/acscentsci.4c01919 (PMC12022910; doi:10.1021/acscentsci.4c01919)
Supplement: Supplementary file 4 — oc4c01919_si_004.zip [file oc4c01919_si_004.zip › optimized_xyz/exp_catalyst_xyz/Struc21_xyz_3-1_radical.xyz]

34
Struc21_xyz_3-1_radical.log	Energy: -550722.8725290
O          0.86762        2.89748        0.06064
C          0.10689        1.98022        0.07938
N          0.33761        0.64247        0.13100
C          1.66601        0.12443        0.06948
C          2.34971        0.13009       -1.13952
C          3.64149       -0.36890       -1.20123
C          4.24716       -0.87387       -0.05842
C          3.56504       -0.86867        1.14989
C          2.27465       -0.36334        1.21790
C         -0.87283       -0.19860        0.04278
C         -0.99537       -1.14149        1.24685
C         -2.18872       -2.08901        1.13406
C         -2.13704       -2.87887       -0.17051
C         -2.08864       -1.93799       -1.37080
C         -0.89498       -0.99023       -1.27476
N         -1.33658        2.11367        0.05453
O         -1.92637        3.21405        0.03800
C         -1.97497        0.85008        0.04761
O         -3.15876        0.69720        0.03614
H          1.86664        0.53685       -2.01888
H          4.17639       -0.35972       -2.14153
H          5.25559       -1.26288       -0.10812
H          4.04086       -1.24739        2.04464
H          1.73986       -0.32872        2.15801
H         -1.04237       -0.55004        2.16454
H         -0.07377       -1.73016        1.28306
H         -2.18207       -2.76493        1.99058
H         -3.11812       -1.51856        1.17822
H         -1.24749       -3.51846       -0.17391
H         -3.00341       -3.53746       -0.24483
H         -3.01438       -1.36082       -1.41756
H         -2.01404       -2.50527       -2.29984
H         -0.87553       -0.29090       -2.11494
H          0.03440       -1.56739       -1.31258
