# Supplementary material for: Data-Driven Workflow for the Development and Discovery of N-Oxyl Hydrogen Atom Transfer Catalysts
Source: ACS Cent Sci. 2025 Mar 24;11(4):592–600. doi: 10.1021/acscentsci.4c01919 (PMC12022910; doi:10.1021/acscentsci.4c01919)
Supplement: Supplementary file 4 — oc4c01919_si_004.zip [file oc4c01919_si_004.zip › optimized_xyz/exp_catalyst_xyz/Struc20_xyz_7-1_radical.xyz]

33
Struc20_xyz_7-1_radical.log	Energy: -526805.5503070
O          0.03112        2.66499       -0.70115
C         -0.46935        1.62272       -0.40833
N          0.07004        0.37659       -0.24260
C          1.47281        0.15102       -0.20608
C          2.00394       -1.11220       -0.46182
C          3.37200       -1.32775       -0.38074
C          4.23222       -0.29373       -0.05178
C          3.70403        0.96288        0.20658
C          2.34000        1.19112        0.13757
C         -0.95379       -0.67097       -0.01306
C         -1.22604       -1.46481       -1.31665
C         -2.18311       -2.63881       -1.15180
C         -0.68321       -1.53790        1.21812
C         -0.29346       -0.72733        2.44740
N         -1.88254        1.48266       -0.12958
O         -2.68261        2.44075       -0.16490
C         -2.20560        0.15942        0.23433
O         -3.27470       -0.20584        0.61524
H          1.36720       -1.94116       -0.72228
H          3.76051       -2.31709       -0.58375
H          5.29873       -0.46397        0.00493
H          4.35807        1.78306        0.47200
H          1.94978        2.17466        0.34327
H         -0.27823       -1.81126       -1.72318
H         -1.62275       -0.75952       -2.05289
H         -1.74943       -3.42034       -0.52777
H         -3.12582       -2.32691       -0.70353
H         -2.39769       -3.07493       -2.12684
H         -1.61059       -2.07896        1.41248
H          0.07837       -2.28473        0.99397
H         -0.21420       -1.37778        3.31724
H         -1.04605        0.03166        2.67306
H          0.66656       -0.22864        2.31264
