# Supplementary material for: Data-Driven Workflow for the Development and Discovery of N-Oxyl Hydrogen Atom Transfer Catalysts
Source: ACS Cent Sci. 2025 Mar 24;11(4):592–600. doi: 10.1021/acscentsci.4c01919 (PMC12022910; doi:10.1021/acscentsci.4c01919)
Supplement: Supplementary file 4 — oc4c01919_si_004.zip [file oc4c01919_si_004.zip › optimized_xyz/exp_catalyst_xyz/Struc37_conf-1-1_radical.xyz]

22
Struc37_conf-1-1_radical.log	Energy: -370998.7883075
O         -1.51555       -2.29628       -0.06975
C         -1.07481       -1.19919        0.04161
C          0.32528       -0.70619        0.29564
C          0.32512        0.70580       -0.29617
C          1.52436        1.50229        0.17575
C          2.78384        0.72899       -0.24001
C          2.78392       -0.72882        0.24040
C          1.52476       -1.50242       -0.17581
N         -1.88656        0.00020        0.00038
O         -3.13626        0.00018        0.00038
C         -1.07493        1.19882       -0.04173
O         -1.51483        2.29644        0.06922
H          0.38507       -0.60153        1.38891
H          0.38505        0.60167       -1.38944
H          1.52064        2.50388       -0.25429
H          1.48398        1.61337        1.26318
H          3.67244        1.23700        0.13654
H          2.85407        0.74400       -1.33253
H          3.67275       -1.23666       -0.13585
H          2.85376       -0.74383        1.33295
H          1.52121       -2.50403        0.25422
H          1.48486       -1.61356       -1.26326
