# Supplementary material for: Data-Driven Workflow for the Development and Discovery of N-Oxyl Hydrogen Atom Transfer Catalysts
Source: ACS Cent Sci. 2025 Mar 24;11(4):592–600. doi: 10.1021/acscentsci.4c01919 (PMC12022910; doi:10.1021/acscentsci.4c01919)
Supplement: Supplementary file 4 — oc4c01919_si_004.zip [file oc4c01919_si_004.zip › optimized_xyz/exp_catalyst_xyz/Struc24_xyz-1_radical.xyz]

16
Struc24_xyz-1_radical.log	Energy: -344966.5555130
O          2.07399        1.34642       -0.00007
N          1.08626        0.58005       -0.00004
C         -0.27181        0.98079        0.00004
C         -1.06455       -0.31159       -0.00001
C         -1.89061       -0.43508       -1.26639
C         -1.88998       -0.43556        1.26670
O         -0.04785       -1.34621       -0.00048
C          1.19484       -0.85667       -0.00011
O          2.20316       -1.46780        0.00007
O         -0.66703        2.10241        0.00019
H         -1.25599       -0.37437       -2.15030
H         -2.40939       -1.39283       -1.26810
H         -2.62042        0.37295       -1.29923
H         -2.61979        0.37245        1.30020
H         -2.40876       -1.39331        1.26832
H         -1.25496       -0.37516        2.15035
