# Supplementary material for: Data-Driven Workflow for the Development and Discovery of N-Oxyl Hydrogen Atom Transfer Catalysts
Source: ACS Cent Sci. 2025 Mar 24;11(4):592–600. doi: 10.1021/acscentsci.4c01919 (PMC12022910; doi:10.1021/acscentsci.4c01919)
Supplement: Supplementary file 4 — oc4c01919_si_004.zip [file oc4c01919_si_004.zip › optimized_xyz/exp_catalyst_xyz/Struc42_xyz-1_radical.xyz]

23
Struc42_xyz-1_radical.log	Energy: -394908.4301361
O          1.56602        2.28767       -0.07101
C          1.12853        1.19496       -0.24279
C         -0.24912        0.77543       -0.69090
C         -0.24911       -0.77546       -0.69090
C         -1.33444       -1.13082        0.34787
C         -2.69399       -0.77813       -0.27679
C         -2.69398        0.77818       -0.27672
C         -1.33441        1.13078        0.34794
C         -1.16515       -0.00005        1.37457
N          1.89320        0.00001       -0.00971
O          3.07956        0.00003        0.38202
C          1.12851       -1.19495       -0.24264
O          1.56609       -2.28766       -0.07105
H         -0.44909        1.22945       -1.66115
H         -0.44901       -1.22948       -1.66116
H         -1.24879       -2.15015        0.71698
H         -3.50318       -1.16870        0.33959
H         -2.80773       -1.20195       -1.27445
H         -3.50314        1.16872        0.33972
H         -2.80773        1.20209       -1.27434
H         -1.24871        2.15008        0.71710
H         -0.19714       -0.00009        1.87976
H         -1.95227       -0.00006        2.12839
