# Supplementary material for: Data-Driven Workflow for the Development and Discovery of N-Oxyl Hydrogen Atom Transfer Catalysts
Source: ACS Cent Sci. 2025 Mar 24;11(4):592–600. doi: 10.1021/acscentsci.4c01919 (PMC12022910; doi:10.1021/acscentsci.4c01919)
Supplement: Supplementary file 4 — oc4c01919_si_004.zip [file oc4c01919_si_004.zip › optimized_xyz/exp_catalyst_xyz/Struc20_xyz_3-1_radical.xyz]

33
Struc20_xyz_3-1_radical.log	Energy: -526806.5552948
O         -0.38620        2.68026       -0.28502
C         -0.77638        1.56459       -0.12984
N         -0.09797        0.38522       -0.12024
C          1.32680        0.36489       -0.14613
C          1.99923       -0.30144       -1.16198
C          3.38545       -0.36221       -1.14244
C          4.09681        0.25885       -0.12600
C          3.42038        0.95192        0.86959
C          2.03575        1.00441        0.86323
C         -0.92541       -0.79138        0.21642
C         -0.93893       -1.84704       -0.89401
C         -1.41858       -1.31713       -2.23873
C         -0.57551       -1.38683        1.59453
C          0.63023       -2.32079        1.63783
N         -2.16508        1.21374        0.09915
O         -3.09168        2.05093        0.11431
C         -2.31336       -0.17258        0.31948
O         -3.34484       -0.72688        0.54344
H          1.44047       -0.75983       -1.96655
H          3.90942       -0.88596       -1.93091
H          5.17770        0.21351       -0.11560
H          3.97185        1.45113        1.65515
H          1.49605        1.54250        1.63182
H         -1.59172       -2.65346       -0.55107
H          0.06387       -2.26673       -0.98028
H         -2.46165       -0.99980       -2.19055
H         -0.82220       -0.46444       -2.56822
H         -1.34682       -2.09157       -3.00135
H         -0.43183       -0.55507        2.28988
H         -1.46258       -1.92931        1.92942
H          0.45710       -3.22052        1.04782
H          0.80337       -2.63508        2.66697
H          1.54135       -1.84411        1.27758
