# Supplementary material for: Data-Driven Workflow for the Development and Discovery of N-Oxyl Hydrogen Atom Transfer Catalysts
Source: ACS Cent Sci. 2025 Mar 24;11(4):592–600. doi: 10.1021/acscentsci.4c01919 (PMC12022910; doi:10.1021/acscentsci.4c01919)
Supplement: Supplementary file 4 — oc4c01919_si_004.zip [file oc4c01919_si_004.zip › optimized_xyz/exp_catalyst_xyz/Struc21_xyz_7-1_radical.xyz]

34
Struc21_xyz_7-1_radical.log	Energy: -550715.4453445
O         -0.65457       -2.91790        0.04850
C         -0.98917       -1.77408        0.02473
N         -0.24267       -0.63954       -0.01434
C          1.18230       -0.71602       -0.03215
C          1.85643       -0.83128       -1.24085
C          3.24245       -0.88528       -1.25295
C          3.95045       -0.83524       -0.06031
C          3.27184       -0.75309        1.14831
C          1.88644       -0.70133        1.16363
C         -1.02181        0.61585       -0.02749
C         -0.79920        1.46333       -1.31146
C         -0.16964        2.83059       -1.04166
C          0.98295        2.69958       -0.05426
C          0.45627        2.28110        1.32477
C         -0.84558        1.46590        1.24298
N         -2.36833       -1.32587        0.03132
O         -3.34521       -2.10362        0.06284
C         -2.44823        0.08208       -0.01465
O         -3.46036        0.71189       -0.03542
H          1.29236       -0.89275       -2.16224
H          3.76814       -0.97388       -2.19430
H          5.03158       -0.87686       -0.07122
H          3.82096       -0.73919        2.08039
H          1.34070       -0.65571        2.09756
H         -1.75642        1.58992       -1.81846
H         -0.15087        0.89641       -1.97972
H          0.17051        3.25267       -1.98797
H         -0.92165        3.51762       -0.64386
H          1.68718        1.95067       -0.42893
H          1.53503        3.63599        0.02746
H          0.24206        3.17203        1.91807
H          1.22591        1.73150        1.86349
H         -1.69775        2.14901        1.24194
H         -0.96279        0.82485        2.11974
