# Supplementary material for: Data-Driven Workflow for the Development and Discovery of N-Oxyl Hydrogen Atom Transfer Catalysts
Source: ACS Cent Sci. 2025 Mar 24;11(4):592–600. doi: 10.1021/acscentsci.4c01919 (PMC12022910; doi:10.1021/acscentsci.4c01919)
Supplement: Supplementary file 4 — oc4c01919_si_004.zip [file oc4c01919_si_004.zip › optimized_xyz/exp_catalyst_xyz/Struc44_xyz_1-1_radical.xyz]

21
Struc44_xyz_1-1_radical.log	Energy: -417443.9572070
O          1.55700        2.28817       -0.07886
C          1.12481        1.19250       -0.24182
C         -0.24789        0.77322       -0.70693
C         -0.24788       -0.77325       -0.70692
C         -1.31526       -1.07236        0.37103
C         -2.70437       -0.77548       -0.20795
C         -2.70437        0.77550       -0.20792
C         -1.31525        1.07234        0.37106
O         -1.11115       -0.00002        1.28700
N          1.88064        0.00001        0.01121
O          3.05944        0.00002        0.42379
C          1.12480       -1.19250       -0.24170
O          1.55706       -2.28816       -0.07889
H         -0.46678        1.24513       -1.66258
H         -0.46673       -1.24516       -1.66258
H         -1.19043       -2.02838        0.87131
H         -3.47524       -1.17027        0.45026
H         -2.84303       -1.20903       -1.19698
H         -2.84303        1.20909       -1.19693
H         -3.47523        1.17026        0.45032
H         -1.19039        2.02834        0.87135
