# Supplementary material for: Data-Driven Workflow for the Development and Discovery of N-Oxyl Hydrogen Atom Transfer Catalysts
Source: ACS Cent Sci. 2025 Mar 24;11(4):592–600. doi: 10.1021/acscentsci.4c01919 (PMC12022910; doi:10.1021/acscentsci.4c01919)
Supplement: Supplementary file 4 — oc4c01919_si_004.zip [file oc4c01919_si_004.zip › optimized_xyz/exp_catalyst_xyz/Struc10_xyz-1_radical.xyz]

27
Struc10_xyz-1_radical.log	Energy: -477475.6077273
O         -0.44854        2.40305       -0.49186
C         -0.83263        1.28940       -0.31328
N         -0.14169        0.12137       -0.20809
C          1.28077        0.10641       -0.11671
C          2.02838       -0.62015       -1.03410
C          3.41088       -0.65521       -0.91881
C          4.04383        0.04807        0.09571
C          3.29301        0.79129        0.99698
C          1.91127        0.81850        0.89639
C         -0.97381       -1.03974        0.15894
C         -0.67895       -1.50259        1.58441
C         -0.86660       -2.19385       -0.83054
N         -2.23016        0.92496       -0.16386
O         -3.16681        1.74595       -0.25515
C         -2.37646       -0.45387        0.10634
O         -3.41213       -1.02014        0.27008
H          1.52897       -1.13491       -1.84356
H          3.99334       -1.22120       -1.63358
H          5.12232        0.02560        0.17865
H          3.78393        1.35098        1.78194
H          1.31510        1.39939        1.58817
H         -1.37511       -2.29419        1.85884
H         -0.78416       -0.67901        2.29195
H          0.34031       -1.88572        1.64255
H          0.10546       -2.67796       -0.74110
H         -1.64316       -2.92348       -0.60257
H         -1.00248       -1.84433       -1.85418
