# Supplementary material for: Data-Driven Workflow for the Development and Discovery of N-Oxyl Hydrogen Atom Transfer Catalysts
Source: ACS Cent Sci. 2025 Mar 24;11(4):592–600. doi: 10.1021/acscentsci.4c01919 (PMC12022910; doi:10.1021/acscentsci.4c01919)
Supplement: Supplementary file 4 — oc4c01919_si_004.zip [file oc4c01919_si_004.zip › optimized_xyz/exp_catalyst_xyz/Struc15_xyz_1-1_radical.xyz]

27
Struc15_xyz_1-1_radical.log	Energy: -765880.6819473
O          1.15238        2.39836       -0.50256
C          1.54114        1.28769       -0.31638
N          0.85274        0.11589       -0.22045
C         -0.56895        0.09901       -0.15495
C         -1.30116       -0.65169       -1.06518
C         -2.68441       -0.69033       -0.98152
C         -3.32556        0.04351        0.00367
Cl        -5.05148        0.00532        0.10608
C         -2.60525        0.81621        0.90284
C         -1.22353        0.83763        0.82366
C          1.68393       -1.04017        0.16662
C          1.60001       -2.20090       -0.81733
C          1.36800       -1.49558        1.58994
N          2.93610        0.93052       -0.14302
O          3.87010        1.75598       -0.22076
C          3.08453       -0.44722        0.13381
O          4.11977       -1.00777        0.31603
H         -0.79127       -1.18907       -1.85276
H         -3.26497       -1.27125       -1.68430
H         -3.12520        1.39106        1.65626
H         -0.64683        1.44030        1.51295
H          2.38197       -2.92037       -0.57592
H          1.74433       -1.85642       -1.84154
H          0.63330       -2.69699       -0.73567
H          0.35022       -1.88458        1.63422
H          2.06349       -2.28192        1.88065
H          1.45773       -0.66741        2.29426
