# Supplementary material for: Data-Driven Workflow for the Development and Discovery of N-Oxyl Hydrogen Atom Transfer Catalysts
Source: ACS Cent Sci. 2025 Mar 24;11(4):592–600. doi: 10.1021/acscentsci.4c01919 (PMC12022910; doi:10.1021/acscentsci.4c01919)
Supplement: Supplementary file 4 — oc4c01919_si_004.zip [file oc4c01919_si_004.zip › optimized_xyz/exp_catalyst_xyz/Struc38_xyz-1_radical.xyz]

18
Struc38_xyz-1_radical.log	Energy: -322419.5702440
O          2.15390        1.29684        0.31704
C          1.12448        0.70413        0.26652
C         -0.29263        1.21849        0.40238
C         -0.63068        2.00084       -0.86975
C         -1.14921       -0.04788        0.61936
C         -2.56766       -0.04145        0.07477
N          1.03489       -0.69919       -0.02694
O          2.01338       -1.41458       -0.33316
C         -0.31807       -1.17694        0.04962
O         -0.64352       -2.27482       -0.26963
H         -0.33534        1.88842        1.26057
H         -0.57496        1.36035       -1.75258
H         -1.63690        2.41288       -0.80992
H          0.07687        2.81874       -0.99620
H         -1.18514       -0.25108        1.69538
H         -3.04602       -0.99635        0.28531
H         -2.57729        0.10682       -1.00452
H         -3.15297        0.75196        0.53921
