# Supplementary material for: Data-Driven Workflow for the Development and Discovery of N-Oxyl Hydrogen Atom Transfer Catalysts
Source: ACS Cent Sci. 2025 Mar 24;11(4):592–600. doi: 10.1021/acscentsci.4c01919 (PMC12022910; doi:10.1021/acscentsci.4c01919)
Supplement: Supplementary file 4 — oc4c01919_si_004.zip [file oc4c01919_si_004.zip › optimized_xyz/exp_catalyst_xyz/Struc39_xyz_3-1_radical.xyz]

32
Struc39_xyz_3-1_radical.log	Energy: -563041.6500169
O          0.88526        1.64241        2.11071
C          0.51150        1.19680        1.07541
C          0.50030       -0.24263        0.58438
C          1.92163       -0.60924        0.20011
C          2.73849       -1.22758        1.14142
C          4.05520       -1.53571        0.83597
C          4.57224       -1.22158       -0.41323
C          3.76655       -0.59645       -1.35323
C          2.44766       -0.28973       -1.04861
C         -0.50009       -0.24291       -0.58422
C         -1.92144       -0.60951       -0.19989
C         -2.44753       -0.28995        1.04877
C         -3.76646       -0.59662        1.35330
C         -4.57211       -1.22171        0.41324
C         -4.05503       -1.53581       -0.83595
C         -2.73828       -1.22773       -1.14130
N         -0.00022        2.00016       -0.00007
O         -0.00058        3.24959       -0.00016
C         -0.51164        1.19635       -1.07562
O         -0.88535        1.64179       -2.11097
H          0.17154       -0.88306        1.40131
H          2.33871       -1.46558        2.11958
H          4.67787       -2.02199        1.57535
H          5.59966       -1.46180       -0.65253
H          4.16302       -0.34334       -2.32764
H          1.83826        0.20255       -1.79823
H         -0.17123       -0.88356       -1.40095
H         -1.83817        0.20235        1.79842
H         -4.16299       -0.34350        2.32768
H         -5.59956       -1.46187        0.65248
H         -4.67767       -2.02201       -1.57540
H         -2.33846       -1.46569       -2.11945
