# Supplementary material for: Data-Driven Workflow for the Development and Discovery of N-Oxyl Hydrogen Atom Transfer Catalysts
Source: ACS Cent Sci. 2025 Mar 24;11(4):592–600. doi: 10.1021/acscentsci.4c01919 (PMC12022910; doi:10.1021/acscentsci.4c01919)
Supplement: Supplementary file 4 — oc4c01919_si_004.zip [file oc4c01919_si_004.zip › optimized_xyz/exp_catalyst_xyz/Struc21_xyz-1_radical.xyz]

34
Struc21_xyz-1_radical.log	Energy: -550720.5761393
O          0.53782       -2.92731       -0.08031
C          0.91592       -1.79692       -0.06886
N          0.21078       -0.63395       -0.08800
C         -1.21691       -0.68126       -0.05477
C         -1.86860       -0.89824        1.15146
C         -3.25370       -0.94888        1.18505
C         -3.98344       -0.79172        0.01424
C         -3.32707       -0.59861       -1.19344
C         -1.94118       -0.55175       -1.23075
C          1.03734        0.58704       -0.00458
C          0.84409        1.36710        1.30984
C         -0.35593        2.31236        1.30642
C         -0.29157        3.26453        0.11737
C         -0.27006        2.47485       -1.18666
C          0.91623        1.51264       -1.22914
N          2.31024       -1.40437       -0.03101
O          3.25558       -2.22072       -0.02540
C          2.44415       -0.00100        0.00389
O          3.47981        0.58863        0.03904
H         -1.28462       -1.02930        2.05374
H         -3.76270       -1.11694        2.12476
H         -5.06431       -0.83246        0.04140
H         -3.89310       -0.49485       -2.10959
H         -1.41331       -0.41831       -2.16651
H          1.75411        1.95732        1.45104
H          0.78958        0.65502        2.13682
H         -0.36105        2.86938        2.24490
H         -1.29085        1.74861        1.26712
H         -1.14387        3.94520        0.13125
H          0.61215        3.87880        0.18965
H         -0.19803        3.14877       -2.04212
H         -1.21212        1.93321       -1.28933
H          1.83918        2.09904       -1.25425
H          0.90060        0.89909       -2.13300
