# Supplementary material for: Data-Driven Workflow for the Development and Discovery of N-Oxyl Hydrogen Atom Transfer Catalysts
Source: ACS Cent Sci. 2025 Mar 24;11(4):592–600. doi: 10.1021/acscentsci.4c01919 (PMC12022910; doi:10.1021/acscentsci.4c01919)
Supplement: Supplementary file 4 — oc4c01919_si_004.zip [file oc4c01919_si_004.zip › optimized_xyz/exp_catalyst_xyz/Struc40_xyz_2-1_radical.xyz]

50
Struc40_xyz_2-1_radical.log	Energy: -852243.8957276
O          0.00036       -3.64277        0.00055
N          0.00006       -2.39275        0.00021
C          0.97232       -1.57157       -0.65917
C          0.57858       -0.16072       -0.34420
C          1.34142        0.98365       -0.86328
C          2.73352        1.06923       -0.70462
C          3.49680        0.08539        0.09943
C          3.08298       -0.26819        1.38276
C          3.79632       -1.19879        2.12498
C          4.93568       -1.78481        1.59363
C          5.36229       -1.42953        0.32068
C          4.65017       -0.49966       -0.41920
C          3.40474        2.14024       -1.29371
C          2.72369        3.11140       -2.00829
C          1.34366        3.03445       -2.14226
C          0.66095        1.97634       -1.57034
C         -0.57868       -0.16078        0.34447
C         -1.34166        0.98353        0.86348
C         -2.73371        1.06905        0.70459
C         -3.49677        0.08515       -0.09959
C         -3.08241       -0.26872       -1.38266
C         -3.79552       -1.19939       -2.12501
C         -4.93518       -1.78519       -1.59406
C         -5.36230       -1.42963       -0.32136
C         -4.65041       -0.49970        0.41866
C         -3.40508        2.14010        1.29346
C         -2.72419        3.11131        2.00812
C         -1.34418        3.03440        2.14235
C         -0.66133        1.97629        1.57060
O          1.84881       -1.98721       -1.34546
C         -0.97230       -1.57167        0.65946
O         -1.84878       -1.98733        1.34577
H          2.20433        0.19911        1.81146
H          3.46284       -1.46203        3.12028
H          5.48850       -2.51645        2.16787
H          6.24560       -1.88954       -0.10265
H          4.96479       -0.24891       -1.42456
H          4.47678        2.21625       -1.16145
H          3.26817        3.93506       -2.45129
H          0.80298        3.79177       -2.69384
H         -0.41417        1.90295       -1.67884
H         -2.20349        0.19837       -1.81103
H         -3.46162       -1.46286       -3.12012
H         -5.48783       -2.51688       -2.16840
H         -6.24583       -1.88949        0.10168
H         -4.96542       -0.24874        1.42385
H         -4.47709        2.21608        1.16098
H         -3.26876        3.93499        2.45095
H         -0.80362        3.79178        2.69398
H          0.41378        1.90295        1.67927
