# Supplementary material for: Data-Driven Workflow for the Development and Discovery of N-Oxyl Hydrogen Atom Transfer Catalysts
Source: ACS Cent Sci. 2025 Mar 24;11(4):592–600. doi: 10.1021/acscentsci.4c01919 (PMC12022910; doi:10.1021/acscentsci.4c01919)
Supplement: Supplementary file 4 — oc4c01919_si_004.zip [file oc4c01919_si_004.zip › optimized_xyz/exp_catalyst_xyz/Struc11_xyz_2-1_radical.xyz]

31
Struc11_xyz_2-1_radical.log	Energy: -549342.0636020
O         -1.22747       -2.40693       -0.48226
C         -1.58432       -1.28325       -0.30927
N         -0.86518       -0.14011       -0.15673
C          0.55462       -0.15932       -0.03644
C          1.34809        0.42039       -1.01013
C          2.73275        0.42483       -0.88592
C          3.32347       -0.17604        0.22110
O          4.65636       -0.23248        0.43624
C          5.50802        0.33908       -0.53297
C          2.52304       -0.77768        1.19501
C          1.15140       -0.76585        1.06731
C         -1.67558        1.04819        0.16110
C         -1.47216        2.18231       -0.83611
C         -1.43500        1.51915        1.59370
N         -2.97682       -0.87497       -0.22152
O         -3.93403       -1.66520       -0.35891
C         -3.09207        0.50815        0.04319
O         -4.11622        1.10709        0.15826
H          0.88477        0.86027       -1.88349
H          3.33111        0.88226       -1.65960
H          5.32108        1.41087       -0.63920
H          5.38459       -0.14973       -1.50273
H          6.52168        0.18268       -0.17532
H          3.00564       -1.24940        2.04004
H          0.52776       -1.23922        1.81501
H         -0.47116        2.59972       -0.72681
H         -1.60371        1.82963       -1.85935
H         -2.20385        2.96483       -0.63764
H         -0.40706        1.86787        1.69758
H         -2.11582        2.33737        1.82526
H         -1.60363        0.70869        2.30403
