# Supplementary material for: Data-Driven Workflow for the Development and Discovery of N-Oxyl Hydrogen Atom Transfer Catalysts
Source: ACS Cent Sci. 2025 Mar 24;11(4):592–600. doi: 10.1021/acscentsci.4c01919 (PMC12022910; doi:10.1021/acscentsci.4c01919)
Supplement: Supplementary file 4 — oc4c01919_si_004.zip [file oc4c01919_si_004.zip › optimized_xyz/exp_catalyst_xyz/Struc16_xyz_1-1_radical.xyz]

31
Struc16_xyz_1-1_radical.log	Energy: -736211.0159996
O         -2.33982       -2.42773       -0.35156
C         -2.58553       -1.26989       -0.21629
N         -1.76501       -0.18272       -0.26485
C         -0.35057       -0.32948       -0.31728
C          0.37390        0.27424       -1.33727
C          1.75462        0.15411       -1.37050
C          2.38560       -0.58687       -0.38884
O          3.76797       -0.76089       -0.45385
C          4.51776        0.15661        0.19184
F          5.78533       -0.16706        0.03254
F          4.32889        1.38807       -0.28575
F          4.24835        0.19931        1.49729
C          1.67636       -1.21841        0.61754
C          0.29933       -1.08230        0.65425
C         -2.42331        1.08494        0.10646
C         -1.93183        1.58505        1.46347
C         -2.29905        2.16603       -0.96017
N         -3.91000       -0.74163        0.04480
O         -4.93313       -1.45535        0.10504
C         -3.87867        0.65910        0.23128
O         -4.82443        1.34726        0.45610
H         -0.14396        0.81645       -2.11593
H          2.34113        0.61114       -2.15532
H          2.20467       -1.80430        1.35680
H         -0.27959       -1.57155        1.42617
H         -0.87741        1.85517        1.39654
H         -2.04920        0.81686        2.22908
H         -2.50670        2.46318        1.75485
H         -2.97086        2.98541       -0.70591
H         -1.27977        2.54984       -0.99327
H         -2.57286        1.78022       -1.94234
