# Supplementary material for: Data-Driven Workflow for the Development and Discovery of N-Oxyl Hydrogen Atom Transfer Catalysts
Source: ACS Cent Sci. 2025 Mar 24;11(4):592–600. doi: 10.1021/acscentsci.4c01919 (PMC12022910; doi:10.1021/acscentsci.4c01919)
Supplement: Supplementary file 4 — oc4c01919_si_004.zip [file oc4c01919_si_004.zip › optimized_xyz/exp_catalyst_xyz/Struc47_xyz_1-1_radical.xyz]

34
Struc47_xyz_1-1_radical.log	Energy: -610879.9362271
O         -3.69811       -1.27604        0.00002
N         -2.44971       -1.31006        0.00004
C         -1.65106       -1.32211        1.19329
C         -0.20064       -1.34748        0.77220
C          0.55149       -0.08426        1.29830
C          1.93590       -0.16094        0.69864
C          1.93590       -0.16098       -0.69862
C          3.12659       -0.24578       -1.39687
C          4.32555       -0.32401       -0.69349
C          4.32556       -0.32396        0.69351
C          3.12660       -0.24569        1.39688
C          0.55148       -0.08437       -1.29828
C         -0.15944        1.10741       -0.69849
C         -0.15943        1.10747        0.69842
C         -0.81721        2.10350        1.39789
C         -1.46555        3.11350        0.69362
C         -1.46556        3.11344       -0.69384
C         -0.81723        2.10338       -1.39803
C         -0.20063       -1.34756       -0.77207
C         -1.65104       -1.32229       -1.19320
O         -2.11254       -1.29967       -2.28896
O         -2.11259       -1.29942        2.28904
H          0.26387       -2.24193        1.18681
H          0.55366       -0.06878        2.38666
H          3.12502       -0.24600       -2.48029
H          5.26184       -0.38378       -1.23265
H          5.26185       -0.38370        1.23266
H          3.12504       -0.24583        2.48031
H          0.55365       -0.06897       -2.38664
H         -0.83161        2.09023        2.48091
H         -1.97975        3.89835        1.23237
H         -1.97976        3.89825       -1.23265
H         -0.83164        2.09003       -2.48105
H          0.26392       -2.24203       -1.18658
