# Supplementary material for: Data-Driven Workflow for the Development and Discovery of N-Oxyl Hydrogen Atom Transfer Catalysts
Source: ACS Cent Sci. 2025 Mar 24;11(4):592–600. doi: 10.1021/acscentsci.4c01919 (PMC12022910; doi:10.1021/acscentsci.4c01919)
Supplement: Supplementary file 4 — oc4c01919_si_004.zip [file oc4c01919_si_004.zip › optimized_xyz/exp_catalyst_xyz/Struc47_xyz-1_radical.xyz]

34
Struc47_xyz-1_radical.log	Energy: -610879.9362353
O          3.69838       -1.27670        0.00003
N          2.44996       -1.31014        0.00005
C          1.65126       -1.32212       -1.19319
C          0.20084       -1.34749       -0.77206
C         -0.55145       -0.08443       -1.29826
C         -1.93587       -0.16120       -0.69861
C         -1.93588       -0.16113        0.69864
C         -3.12656       -0.24600        1.39688
C         -4.32550       -0.32443        0.69351
C         -4.32550       -0.32449       -0.69349
C         -3.12655       -0.24613       -1.39686
C         -0.55146       -0.08429        1.29828
C          0.15926        1.10757        0.69841
C          0.15927        1.10749       -0.69850
C          0.81685        2.10358       -1.39806
C          1.46497        3.11378       -0.69388
C          1.46497        3.11386        0.69359
C          0.81683        2.10373        1.39786
C          0.20086       -1.34739        0.77223
C          1.65129       -1.32188        1.19331
O          2.11283       -1.29890        2.28904
O          2.11276       -1.29924       -2.28893
H         -0.26358       -2.24206       -1.18650
H         -0.55364       -0.06902       -2.38662
H         -3.12500       -0.24612        2.48031
H         -5.26179       -0.38426        1.23266
H         -5.26178       -0.38438       -1.23264
H         -3.12498       -0.24636       -2.48029
H         -0.55365       -0.06876        2.38664
H          0.83127        2.09021       -2.48108
H          1.97901        3.89869       -1.23270
H          1.97900        3.89883        1.23233
H          0.83124        2.09048        2.48089
H         -0.26351       -2.24193        1.18681
