# Supplementary material for: Data-Driven Workflow for the Development and Discovery of N-Oxyl Hydrogen Atom Transfer Catalysts
Source: ACS Cent Sci. 2025 Mar 24;11(4):592–600. doi: 10.1021/acscentsci.4c01919 (PMC12022910; doi:10.1021/acscentsci.4c01919)
Supplement: Supplementary file 4 — oc4c01919_si_004.zip [file oc4c01919_si_004.zip › optimized_xyz/exp_catalyst_xyz/Struc15_xyz-1_radical.xyz]

27
Struc15_xyz-1_radical.log	Energy: -765880.6819284
O          1.15255        2.39832       -0.50300
C          1.54122        1.28766       -0.31677
N          0.85277        0.11577       -0.22137
C         -0.56889        0.09908       -0.15554
C         -1.30133       -0.65168       -1.06555
C         -2.68455       -0.69035       -0.98158
C         -3.32545        0.04357        0.00372
Cl        -5.05136        0.00534        0.10660
C         -2.60495        0.81636        0.90266
C         -1.22325        0.83779        0.82315
C          1.68378       -1.04023        0.16652
C          1.60004       -2.20119       -0.81710
C          1.36742       -1.49506        1.58993
N          2.93616        0.93042       -0.14269
O          3.87019        1.75588       -0.22012
C          3.08444       -0.44735        0.13412
O          4.11960       -1.00802        0.31648
H         -0.79150       -1.18904       -1.85319
H         -3.26528       -1.27135       -1.68414
H         -3.12477        1.39127        1.65612
H         -0.64640        1.44057        1.51224
H          2.38178       -2.92076       -0.57527
H          1.74470       -1.85696       -1.84133
H          0.63321       -2.69707       -0.73559
H          0.34967       -1.88415        1.63407
H          2.06292       -2.28119        1.88113
H          1.45686       -0.66656        2.29390
