# Supplementary material for: Data-Driven Workflow for the Development and Discovery of N-Oxyl Hydrogen Atom Transfer Catalysts
Source: ACS Cent Sci. 2025 Mar 24;11(4):592–600. doi: 10.1021/acscentsci.4c01919 (PMC12022910; doi:10.1021/acscentsci.4c01919)
Supplement: Supplementary file 4 — oc4c01919_si_004.zip [file oc4c01919_si_004.zip › optimized_xyz/exp_catalyst_xyz/Struc17_xyz_1-1_radical.xyz]

29
Struc17_xyz_1-1_radical.log	Energy: -605809.3420133
O          1.38531        2.34929       -0.68926
C          1.77801        1.25872       -0.41591
N          1.08846        0.09114       -0.24531
C         -0.32966        0.08407       -0.18234
C         -1.05418       -0.84149       -0.92686
C         -2.43571       -0.87114       -0.83849
C         -3.06471        0.04584       -0.01835
N         -4.53736        0.01897        0.07636
O         -5.12029       -0.82432       -0.56451
O         -5.06349        0.83989        0.79020
C         -2.36734        0.99257        0.71036
C         -0.98699        1.00581        0.62840
C          1.92220       -1.03104        0.23613
C          1.87913       -2.26565       -0.65760
C          1.58552       -1.38200        1.68412
N          3.16808        0.92361       -0.19754
O          4.09851        1.74737       -0.32282
C          3.31929       -0.42862        0.18454
O          4.35359       -0.96606        0.42632
H         -0.54097       -1.51752       -1.59467
H         -3.02508       -1.57722       -1.40446
H         -2.90466        1.69485        1.33036
H         -0.41364        1.73643        1.18179
H          1.99331       -1.99500       -1.70740
H          2.70063       -2.92325       -0.37417
H          0.94380       -2.80647       -0.52031
H          0.57129       -1.77874        1.74119
H          2.28307       -2.13765        2.04306
H          1.65571       -0.50330        2.32665
