# Supplementary material for: Data-Driven Workflow for the Development and Discovery of N-Oxyl Hydrogen Atom Transfer Catalysts
Source: ACS Cent Sci. 2025 Mar 24;11(4):592–600. doi: 10.1021/acscentsci.4c01919 (PMC12022910; doi:10.1021/acscentsci.4c01919)
Supplement: Supplementary file 4 — oc4c01919_si_004.zip [file oc4c01919_si_004.zip › optimized_xyz/exp_catalyst_xyz/Struc16_xyz_5-1_radical.xyz]

31
Struc16_xyz_5-1_radical.log	Energy: -736210.9672170
O         -2.22540       -2.39331       -0.53152
C         -2.54380       -1.25981       -0.34897
N         -1.77925       -0.14649       -0.17169
C         -0.36950       -0.24010       -0.00199
C          0.48476        0.44906       -0.84807
C          1.86071        0.38653       -0.67207
C          2.36533       -0.39654        0.35324
O          3.71187       -0.55164        0.63516
C          4.64793        0.09514       -0.08688
F          5.82606       -0.22459        0.40902
F          4.62392       -0.24780       -1.37499
F          4.50955        1.42074       -0.02613
C          1.52211       -1.11145        1.19181
C          0.15513       -1.02893        1.01646
C         -2.54827        1.06254        0.17899
C         -2.31223        1.46549        1.63331
C         -2.29718        2.23061       -0.76677
N         -3.91729       -0.79987       -0.27375
O         -4.90185       -1.54963       -0.44173
C         -3.98273        0.58038        0.02337
O         -4.98379        1.21572        0.13825
H          0.07820        1.02654       -1.66674
H          2.50924        0.93086       -1.34108
H          1.95397       -1.72187        1.97264
H         -0.51275       -1.58733        1.65893
H         -2.96652        2.29809        1.88863
H         -1.27452        1.77333        1.76585
H         -2.52047        0.63384        2.30788
H         -3.03365        3.00808       -0.56564
H         -1.30190        2.64275       -0.60218
H         -2.39175        1.91864       -1.80709
