# Supplementary material for: Data-Driven Workflow for the Development and Discovery of N-Oxyl Hydrogen Atom Transfer Catalysts
Source: ACS Cent Sci. 2025 Mar 24;11(4):592–600. doi: 10.1021/acscentsci.4c01919 (PMC12022910; doi:10.1021/acscentsci.4c01919)
Supplement: Supplementary file 4 — oc4c01919_si_004.zip [file oc4c01919_si_004.zip › optimized_xyz/exp_catalyst_xyz/Struc46_xyz_1-1_radical.xyz]

45
Struc46_xyz_1-1_radical.log	Energy: -803049.0906742
O          2.28409        2.55229       -0.95711
C          1.19660        2.07550       -1.03702
C          0.77247        0.66162       -1.34909
C         -0.77247        0.66157       -1.34911
C         -1.09139       -0.40014       -0.22904
C         -2.41363       -1.10014       -0.28801
C         -2.50363       -2.41030        0.17522
C         -3.72342       -3.06768        0.16971
C         -4.86374       -2.41972       -0.28791
C         -4.77730       -1.11273       -0.74214
C         -3.55508       -0.45199       -0.74607
C         -0.69507        0.24352        1.08956
C          0.69510        0.24352        1.08956
C          1.41601        0.83049        2.10648
C          0.69494        1.40784        3.15228
C         -0.69491        1.40783        3.15228
C         -1.41598        0.83049        2.10647
C          1.09143       -0.40012       -0.22905
C          2.41367       -1.10010       -0.28804
C          3.55515       -0.45188       -0.74594
C          4.77737       -1.11260       -0.74204
C          4.86381       -2.41965       -0.28798
C          3.72346       -3.06769        0.16947
C          2.50367       -2.41033        0.17500
O          0.00003       -1.29834       -0.44120
N         -0.00008        2.84265       -0.83253
O         -0.00013        4.05194       -0.52311
C         -1.19670        2.07543       -1.03709
O         -2.28423        2.55214       -0.95723
H          1.20926        0.33776       -2.29239
H         -1.20921        0.33766       -2.29241
H         -1.61133       -2.90923        0.52911
H         -3.78463       -4.08873        0.52317
H         -5.81602       -2.93383       -0.29063
H         -5.66175       -0.60147       -1.09901
H         -3.49713        0.57102       -1.09635
H          2.49896        0.83995        2.09537
H          1.22581        1.86487        3.97686
H         -1.22579        1.86487        3.97686
H         -2.49893        0.83994        2.09536
H          3.49720        0.57118       -1.09609
H          5.66184       -0.60127       -1.09878
H          5.81609       -2.93375       -0.29073
H          3.78466       -4.08879        0.52279
H          1.61135       -2.90933        0.52876
