# Supplementary material for: Data-Driven Workflow for the Development and Discovery of N-Oxyl Hydrogen Atom Transfer Catalysts
Source: ACS Cent Sci. 2025 Mar 24;11(4):592–600. doi: 10.1021/acscentsci.4c01919 (PMC12022910; doi:10.1021/acscentsci.4c01919)
Supplement: Supplementary file 4 — oc4c01919_si_004.zip [file oc4c01919_si_004.zip › optimized_xyz/exp_catalyst_xyz/Struc22_xyz_3-1_radical.xyz]

24
Struc22_xyz_3-1_radical.log	Energy: -452802.6962791
O         -0.37497        2.01156       -0.30030
C         -0.77748        0.89548       -0.17917
N         -0.02356       -0.23074        0.00255
C         -0.62755       -1.55653       -0.08415
C         -1.91480       -1.59453        0.71493
C         -2.87362       -0.54395        0.23498
N         -2.22437        0.65258       -0.23168
O         -2.93864        1.61027       -0.61716
O         -4.06058       -0.62974        0.22812
C          1.40016       -0.12377        0.00950
C          2.03157        0.86262        0.76031
C          3.41475        0.92763        0.77794
C          4.17653        0.01564        0.05908
C          3.54313       -0.96529       -0.68712
C          2.15758       -1.03483       -0.71781
H          0.08508       -2.26697        0.32776
H         -0.81674       -1.83257       -1.12659
H         -2.41134       -2.55934        0.63615
H         -1.70208       -1.40221        1.77000
H          1.44060        1.57564        1.31550
H          3.90023        1.69716        1.36344
H          5.25655        0.07192        0.07971
H          4.12420       -1.67742       -1.25796
H          1.67087       -1.79059       -1.32035
