# Supplementary material for: Data-Driven Workflow for the Development and Discovery of N-Oxyl Hydrogen Atom Transfer Catalysts
Source: ACS Cent Sci. 2025 Mar 24;11(4):592–600. doi: 10.1021/acscentsci.4c01919 (PMC12022910; doi:10.1021/acscentsci.4c01919)
Supplement: Supplementary file 4 — oc4c01919_si_004.zip [file oc4c01919_si_004.zip › optimized_xyz/exp_catalyst_xyz/Struc8_xyz-1_radical.xyz]

14
Struc8_xyz-1_radical.log	Energy: -307825.8978457
O         -1.13332        1.86753       -0.00003
C         -0.58609        0.80763        0.00003
N         -1.10295       -0.44378        0.00024
C         -0.11029       -1.49416        0.00037
C          1.20683       -0.74643       -0.00005
O          2.31479       -1.17950       -0.00033
C         -2.52196       -0.70618       -0.00027
N          0.85700        0.62662       -0.00002
O          1.66818        1.57535        0.00010
H         -0.17684       -2.12803        0.88842
H         -0.17737       -2.12875       -0.88710
H         -2.80645       -1.27167        0.88897
H         -2.80540       -1.27307       -0.88895
H         -3.04040        0.24944       -0.00129
