# Supplementary material for: Data-Driven Workflow for the Development and Discovery of N-Oxyl Hydrogen Atom Transfer Catalysts
Source: ACS Cent Sci. 2025 Mar 24;11(4):592–600. doi: 10.1021/acscentsci.4c01919 (PMC12022910; doi:10.1021/acscentsci.4c01919)
Supplement: Supplementary file 4 — oc4c01919_si_004.zip [file oc4c01919_si_004.zip › optimized_xyz/exp_catalyst_xyz/Struc27_xyz-1_radical.xyz]

17
Struc27_xyz-1_radical.log	Energy: -618599.6125528
O         -0.51830        2.57995        0.00053
C         -0.46910        1.38872        0.00027
N         -1.72939        0.66131       -0.00005
O         -2.77767        1.35139       -0.00026
C          0.79007        0.61607        0.00013
C          0.86032       -0.77352        0.00015
C          2.10357       -1.40589       -0.00015
C          3.26258       -0.65395       -0.00035
C          3.20067        0.73687       -0.00034
C          1.97168        1.36231       -0.00015
S         -0.53070       -1.83618        0.00067
C         -1.92661       -0.76832       -0.00027
O         -3.02063       -1.22948       -0.00085
H          2.15360       -2.48743       -0.00026
H          4.22122       -1.15585       -0.00061
H          4.10857        1.32382       -0.00048
H          1.88739        2.44050       -0.00019
