# Supplementary material for: Data-Driven Workflow for the Development and Discovery of N-Oxyl Hydrogen Atom Transfer Catalysts
Source: ACS Cent Sci. 2025 Mar 24;11(4):592–600. doi: 10.1021/acscentsci.4c01919 (PMC12022910; doi:10.1021/acscentsci.4c01919)
Supplement: Supplementary file 4 — oc4c01919_si_004.zip [file oc4c01919_si_004.zip › optimized_xyz/exp_catalyst_xyz/Struc41_xyz-1_radical.xyz]

23
Struc41_xyz-1_radical.log	Energy: -394906.9614690
O          1.42897       -2.29055       -0.10547
C          1.00348       -1.20031       -0.31689
C         -0.29054       -0.77518       -0.95739
C         -0.29057        0.77511       -0.95742
C         -1.56317        1.13199       -0.15285
C         -1.35554        0.77781        1.32934
C         -1.35549       -0.77770        1.32943
C         -1.56309       -1.13206       -0.15273
C         -2.49863       -0.00009       -0.60922
N          1.70931        0.00002        0.05535
O          2.81226        0.00005        0.64169
C          1.00338        1.20031       -0.31680
O          1.42889        2.29058       -0.10555
H         -0.33666       -1.20190       -1.95929
H         -0.33665        1.20180       -1.95934
H         -1.90128        2.15015       -0.32633
H         -0.44288        1.20736        1.74324
H         -2.18435        1.16757        1.91933
H         -2.18427       -1.16745        1.91945
H         -0.44280       -1.20715        1.74338
H         -1.90115       -2.15026       -0.32610
H         -2.68533       -0.00015       -1.68419
H         -3.44981       -0.00010       -0.07585
