# Supplementary material for: Data-Driven Workflow for the Development and Discovery of N-Oxyl Hydrogen Atom Transfer Catalysts
Source: ACS Cent Sci. 2025 Mar 24;11(4):592–600. doi: 10.1021/acscentsci.4c01919 (PMC12022910; doi:10.1021/acscentsci.4c01919)
Supplement: Supplementary file 4 — oc4c01919_si_004.zip [file oc4c01919_si_004.zip › optimized_xyz/exp_catalyst_xyz/Struc36_xyz_3-1_radical.xyz]

22
Struc36_xyz_3-1_radical.log	Energy: -370999.3316227
O          1.88921       -1.92696       -0.05522
C          1.19381       -0.98701       -0.27395
C         -0.16340       -0.93614       -0.94123
C         -0.51646        0.56423       -1.05528
C         -1.93708        0.89031       -0.59786
C         -2.19763        0.42983        0.84185
C         -1.52468       -0.92051        1.17125
C         -1.18039       -1.71125       -0.08788
N          1.53218        0.34786        0.13215
O          2.56858        0.64204        0.76579
C          0.51572        1.29620       -0.22650
O          0.54650        2.43920        0.10194
H         -0.06412       -1.40880       -1.91853
H         -0.37342        0.91212       -2.08123
H         -2.62849        0.39908       -1.28513
H         -2.10533        1.96326       -0.68841
H         -3.27530        0.35750        0.99167
H         -1.84107        1.19401        1.53409
H         -0.60584       -0.75189        1.74162
H         -2.16853       -1.51433        1.81920
H         -2.07972       -1.88922       -0.68099
H         -0.75709       -2.68504        0.16015
