# Supplementary material for: Data-Driven Workflow for the Development and Discovery of N-Oxyl Hydrogen Atom Transfer Catalysts
Source: ACS Cent Sci. 2025 Mar 24;11(4):592–600. doi: 10.1021/acscentsci.4c01919 (PMC12022910; doi:10.1021/acscentsci.4c01919)
Supplement: Supplementary file 4 — oc4c01919_si_004.zip [file oc4c01919_si_004.zip › optimized_xyz/exp_catalyst_xyz/Struc52_xyz_1-1_radical.xyz]

38
Struc52_xyz_1-1_radical.log	Energy: -693433.6952155
O          2.47774        2.52359        0.00446
C          1.57298        1.74781       -0.05082
N          1.71595        0.37897       -0.03494
C          0.65188       -0.53289       -0.01020
C          0.92601       -1.89906        0.06909
C         -0.11668       -2.80240        0.08959
C         -1.43457       -2.37073        0.06097
C         -1.73494       -1.01759       -0.00549
C         -3.17057       -0.63614        0.05059
C         -4.05853       -1.13920       -0.89411
C         -5.41335       -0.84724       -0.81067
C         -5.89206       -0.06414        0.22795
C         -5.01087        0.42970        1.18237
C         -3.65910        0.14807        1.09265
C         -0.67813       -0.08692       -0.07135
C         -0.94887        1.34366       -0.29386
N          0.21274        2.20223       -0.16828
O          0.03589        3.44264       -0.22823
O         -1.99394        1.84761       -0.56941
C          3.07484       -0.09640        0.01638
C          3.72253       -0.42767       -1.16184
C          5.02625       -0.89939       -1.11052
C          5.66969       -1.03171        0.11238
C          5.01237       -0.69030        1.28678
C          3.70824       -0.22030        1.24147
H          1.94751       -2.24484        0.11178
H          0.10268       -3.86063        0.14803
H         -2.24652       -3.08290        0.11985
H         -3.68221       -1.74748       -1.70762
H         -6.09282       -1.23216       -1.55986
H         -6.94795        0.16273        0.29561
H         -5.37918        1.03942        1.99694
H         -2.97239        0.54037        1.83268
H          3.20481       -0.31357       -2.10565
H          5.54021       -1.15809       -2.02660
H          6.68756       -1.39664        0.15005
H          5.51622       -0.78541        2.23933
H          3.18105        0.05699        2.14522
