# Supplementary material for: Data-Driven Workflow for the Development and Discovery of N-Oxyl Hydrogen Atom Transfer Catalysts
Source: ACS Cent Sci. 2025 Mar 24;11(4):592–600. doi: 10.1021/acscentsci.4c01919 (PMC12022910; doi:10.1021/acscentsci.4c01919)
Supplement: Supplementary file 4 — oc4c01919_si_004.zip [file oc4c01919_si_004.zip › optimized_xyz/exp_catalyst_xyz/Struc13_xyz-1_radical.xyz]

27
Struc13_xyz-1_radical.log	Energy: -539757.6379344
O         -0.78975        2.40345       -0.47673
C         -1.17962        1.29122       -0.30234
N         -0.49230        0.12035       -0.20187
C          0.92974        0.10025       -0.12906
C          1.66692       -0.58824       -1.08399
C          3.05017       -0.62989       -0.99869
C          3.66865        0.04202        0.03744
F          5.00299        0.01057        0.12094
C          2.95806        0.75326        0.98643
C          1.57652        0.77495        0.90010
C         -1.32680       -1.04012        0.16042
C         -1.22026       -2.18712       -0.83705
C         -1.03215       -1.51229        1.58271
N         -2.57727        0.93082       -0.15113
O         -3.51140        1.75540       -0.23619
C         -2.72776       -0.44950        0.11199
O         -3.76486       -1.01309        0.27410
H          1.15815       -1.07557       -1.90438
H          3.64938       -1.15728       -1.72763
H          3.48747        1.27462        1.77159
H          0.99206        1.32891        1.62299
H         -1.98889       -2.92461       -0.60781
H         -0.24356       -2.66436       -0.75901
H         -1.36767       -1.83237       -1.85734
H         -1.73076       -2.30298        1.85338
H         -0.01451       -1.90018        1.63806
H         -1.13437       -0.69277        2.29542
