# Supplementary material for: Data-Driven Workflow for the Development and Discovery of N-Oxyl Hydrogen Atom Transfer Catalysts
Source: ACS Cent Sci. 2025 Mar 24;11(4):592–600. doi: 10.1021/acscentsci.4c01919 (PMC12022910; doi:10.1021/acscentsci.4c01919)
Supplement: Supplementary file 4 — oc4c01919_si_004.zip [file oc4c01919_si_004.zip › optimized_xyz/exp_catalyst_xyz/Struc53_xyz_1-1_radical.xyz]

21
Struc53_xyz_1-1_radical.log	Energy: -428147.1130448
O         -2.79626        1.21088       -0.00009
C         -1.73393        0.66386        0.00006
N         -0.51849        1.30780        0.00006
C          0.70986        0.64745        0.00006
C          1.90886        1.36589       -0.00001
C          3.11847        0.69405       -0.00006
C          3.17335       -0.69577       -0.00004
C          1.99310       -1.40983        0.00002
C          0.76736       -0.74945        0.00008
C         -0.45591       -1.55568        0.00021
N         -1.67009       -0.78142        0.00007
O         -2.76618       -1.39130       -0.00007
O         -0.51239       -2.74914       -0.00014
C         -0.55207        2.76553       -0.00002
H          1.90442        2.44465       -0.00004
H          4.03463        1.27029       -0.00011
H          4.12529       -1.20752       -0.00008
H          1.98091       -2.49176        0.00005
H         -1.59007        3.07606       -0.00006
H         -0.05542        3.15186       -0.89016
H         -0.05545        3.15196        0.89009
