# Supplementary material for: Data-Driven Workflow for the Development and Discovery of N-Oxyl Hydrogen Atom Transfer Catalysts
Source: ACS Cent Sci. 2025 Mar 24;11(4):592–600. doi: 10.1021/acscentsci.4c01919 (PMC12022910; doi:10.1021/acscentsci.4c01919)
Supplement: Supplementary file 4 — oc4c01919_si_004.zip [file oc4c01919_si_004.zip › optimized_xyz/exp_catalyst_xyz/Struc22_xyz-1_radical.xyz]

24
Struc22_xyz-1_radical.log	Energy: -452801.9636072
O         -0.37242        1.94693       -0.60790
C         -0.77583        0.89195       -0.22296
N         -0.02622       -0.19824        0.10579
C         -0.63112       -1.35903        0.75392
C         -1.90843       -1.74984        0.03952
C         -2.86905       -0.59465        0.00589
N         -2.22322        0.69030       -0.07452
O         -2.94185        1.71772       -0.14104
O         -4.05628       -0.67250        0.03298
C          1.40137       -0.11031        0.04771
C          2.07519        0.95823        0.62412
C          3.46040        0.99792        0.57499
C          4.17329       -0.02297       -0.03780
C          3.49469       -1.08728       -0.61423
C          2.10959       -1.12883       -0.57792
H         -0.83176       -1.13889        1.80762
H          0.08897       -2.17177        0.72039
H         -1.68667       -2.03486       -0.99272
H         -2.41014       -2.58365        0.52604
H          1.51585        1.75653        1.09044
H          3.98379        1.83294        1.02149
H          5.25398        0.01329       -0.07115
H          4.04164       -1.88152       -1.10470
H          1.57426       -1.94480       -1.04818
