# Supplementary material for: Data-Driven Workflow for the Development and Discovery of N-Oxyl Hydrogen Atom Transfer Catalysts
Source: ACS Cent Sci. 2025 Mar 24;11(4):592–600. doi: 10.1021/acscentsci.4c01919 (PMC12022910; doi:10.1021/acscentsci.4c01919)
Supplement: Supplementary file 4 — oc4c01919_si_004.zip [file oc4c01919_si_004.zip › optimized_xyz/exp_catalyst_xyz/Struc50_xyz_1-1_radical.xyz]

31
Struc50_xyz_1-1_radical.log	Energy: -759985.5951506
O          0.84998       -2.64894        0.00008
C          1.51988       -1.66253       -0.00011
N          1.01191       -0.38062       -0.00011
C          1.79313        0.78178       -0.00010
C          1.19839        2.04509        0.00000
C          1.99325        3.17686        0.00010
C          3.38245        3.08475        0.00008
C          3.97111        1.83781       -0.00002
C          3.18592        0.68643       -0.00013
C          3.85817       -0.61669       -0.00037
N          2.96209       -1.74804       -0.00011
O          3.45626       -2.90107        0.00014
O          5.03824       -0.79832        0.00026
C         -0.42283       -0.28383       -0.00004
C         -1.10099       -0.23536       -1.20661
C         -2.48230       -0.12778       -1.20682
C         -3.16465       -0.07287        0.00010
C         -4.65958        0.09731        0.00004
F         -5.22414       -0.45190        1.07864
F         -5.22428       -0.45444       -1.07721
F         -4.99969        1.39429       -0.00149
C         -2.48220       -0.12783        1.20694
C         -1.10086       -0.23541        1.20658
H          0.12237        2.13899        0.00004
H          1.51714        4.14877        0.00018
H          3.99058        3.97826        0.00015
H          5.04599        1.71407       -0.00006
H         -0.54691       -0.28850       -2.13447
H         -3.02836       -0.09679       -2.13978
H         -3.02815       -0.09687        2.13995
H         -0.54670       -0.28858        2.13439
