# Supplementary material for: Data-Driven Workflow for the Development and Discovery of N-Oxyl Hydrogen Atom Transfer Catalysts
Source: ACS Cent Sci. 2025 Mar 24;11(4):592–600. doi: 10.1021/acscentsci.4c01919 (PMC12022910; doi:10.1021/acscentsci.4c01919)
Supplement: Supplementary file 4 — oc4c01919_si_004.zip [file oc4c01919_si_004.zip › optimized_xyz/exp_catalyst_xyz/Struc9_xyz_7-1_radical.xyz]

24
Struc9_xyz_7-1_radical.log	Energy: -405740.9911680
O         -1.38001        2.38881        0.00732
C         -1.02078        1.25423        0.10301
N          0.22051        0.75674        0.32765
C          1.37477        1.59920        0.00974
C          2.65549        0.79402        0.15467
C          2.65145       -0.48880       -0.69969
C          1.23723       -1.03837       -0.96191
C          0.30161       -0.70582        0.19995
C          0.69738       -1.41141        1.49827
N         -1.88860        0.10333       -0.06936
O         -3.12276        0.18546       -0.24053
C         -1.13543       -1.09462       -0.10570
O         -1.57758       -2.18243       -0.30913
H          1.26812        1.97809       -1.01264
H          1.36955        2.46124        0.67516
H          3.49620        1.42874       -0.12346
H          2.79185        0.54985        1.20887
H          3.12693       -0.29493       -1.66148
H          3.25900       -1.24717       -0.20498
H          0.82256       -0.58739       -1.86707
H          1.25160       -2.11687       -1.11863
H          1.73871       -1.22538        1.75117
H          0.07181       -1.06751        2.32205
H          0.55275       -2.48455        1.37177
