# Supplementary material for: Data-Driven Workflow for the Development and Discovery of N-Oxyl Hydrogen Atom Transfer Catalysts
Source: ACS Cent Sci. 2025 Mar 24;11(4):592–600. doi: 10.1021/acscentsci.4c01919 (PMC12022910; doi:10.1021/acscentsci.4c01919)
Supplement: Supplementary file 4 — oc4c01919_si_004.zip [file oc4c01919_si_004.zip › optimized_xyz/exp_catalyst_xyz/Struc20_xyz_9-1_radical.xyz]

33
Struc20_xyz_9-1_radical.log	Energy: -526804.9656163
O          0.05796       -2.81307       -0.34511
C          0.56856       -1.74401       -0.21271
N          0.01685       -0.50163       -0.18159
C         -1.40074       -0.34376       -0.17107
C         -2.12389       -0.78708        0.92914
C         -3.49708       -0.60596        0.96778
C         -4.14701        0.01809       -0.08931
C         -3.42416        0.43820       -1.19651
C         -2.05022        0.24800       -1.24558
C          0.97699        0.59460        0.07563
C          1.03322        1.55966       -1.12086
C          2.07386        2.66745       -1.00392
C          0.72364        1.30650        1.41701
C         -0.39927        2.33974        1.42450
N          1.99154       -1.53653       -0.03833
O          2.82742       -2.46433       -0.03572
C          2.28867       -0.17350        0.18692
O          3.37642        0.25010        0.43221
H         -1.60344       -1.27306        1.74451
H         -4.06018       -0.95145        1.82450
H         -5.21851        0.16410       -0.05539
H         -3.93056        0.90392       -2.03147
H         -1.48234        0.54376       -2.11716
H          0.03900        1.99769       -1.22707
H          1.21486        0.96689       -2.02153
H          1.89933        3.29427       -0.12917
H          3.08183        2.26478       -0.92873
H          2.02433        3.30697       -1.88482
H          0.53125        0.53737        2.17005
H          1.66332        1.78677        1.69773
H         -0.49993        2.75355        2.42780
H         -1.36121        1.91345        1.14319
H         -0.18627        3.16895        0.74981
