# Supplementary material for: Data-Driven Workflow for the Development and Discovery of N-Oxyl Hydrogen Atom Transfer Catalysts
Source: ACS Cent Sci. 2025 Mar 24;11(4):592–600. doi: 10.1021/acscentsci.4c01919 (PMC12022910; doi:10.1021/acscentsci.4c01919)
Supplement: Supplementary file 4 — oc4c01919_si_004.zip [file oc4c01919_si_004.zip › optimized_xyz/exp_catalyst_xyz/Struc18_xyz_1-1_radical.xyz]

33
Struc18_xyz_1-1_radical.log	Energy: -573882.9502533
O         -0.82954       -1.17402       -2.09704
C         -1.31814       -0.62303       -1.16043
N         -0.80236        0.30840       -0.31702
C          0.55856        0.72721       -0.39084
C          0.84874        1.99485       -0.81355
C          2.18288        2.44914       -0.85340
C          3.19834        1.61878       -0.47835
C          2.93358        0.29447       -0.05361
C          3.98006       -0.58006        0.32752
C          3.71258       -1.85645        0.72995
C          2.38065       -2.32183        0.76606
C          1.34805       -1.50298        0.40673
C          1.59396       -0.17183       -0.00743
C         -1.70613        0.71310        0.77540
C         -1.15639        0.30880        2.14061
C         -2.04701        2.19949        0.73898
N         -2.67020       -0.86418       -0.68439
O         -3.46059       -1.65798       -1.23644
C         -2.95656       -0.09553        0.46701
O         -3.98921       -0.10174        1.06185
H          0.04383        2.64337       -1.13233
H          2.39166        3.45545       -1.19048
H          4.22658        1.95816       -0.50748
H          4.99909       -0.21469        0.28970
H          4.51910       -2.51837        1.01638
H          2.17840       -3.33946        1.07305
H          0.33494       -1.88099        0.41983
H         -1.87731        0.57661        2.91198
H         -0.97026       -0.76384        2.19077
H         -0.21924        0.83446        2.32836
H         -1.17132        2.79089        1.00561
H         -2.39289        2.49697       -0.25141
H         -2.83882        2.39693        1.46091
