# Supplementary material for: Data-Driven Workflow for the Development and Discovery of N-Oxyl Hydrogen Atom Transfer Catalysts
Source: ACS Cent Sci. 2025 Mar 24;11(4):592–600. doi: 10.1021/acscentsci.4c01919 (PMC12022910; doi:10.1021/acscentsci.4c01919)
Supplement: Supplementary file 4 — oc4c01919_si_004.zip [file oc4c01919_si_004.zip › optimized_xyz/exp_catalyst_xyz/Struc49_xyz_1-1_radical.xyz]

28
Struc49_xyz_1-1_radical.log	Energy: -610739.9435916
O          0.15902       -2.61390       -0.00043
C         -0.54523       -1.65178       -0.00015
N         -0.08557       -0.35160        0.00117
C         -0.91315        0.77783        0.00142
C         -0.36858        2.06411        0.00352
C         -1.20645        3.16401        0.00392
C         -2.59140        3.01873        0.00232
C         -3.13085        1.75002        0.00047
C         -2.30146        0.62982        0.00005
C         -2.92324       -0.69767       -0.00145
N         -1.98405       -1.79287       -0.00128
O         -2.43382       -2.96397       -0.00225
O         -4.09576       -0.92449       -0.00270
C          1.34407       -0.19713        0.00044
C          2.02424       -0.12804        1.20541
C          3.40057        0.03365        1.21117
C          4.05918        0.11965       -0.00104
F          5.38687        0.27660       -0.00177
C          3.39761        0.04793       -1.21259
C          2.02134       -0.11403       -1.20536
H          0.70307        2.19808        0.00495
H         -0.76833        4.15369        0.00558
H         -3.23353        3.88815        0.00264
H         -4.20007        1.58440       -0.00064
H          1.47492       -0.20553        2.13460
H          3.96466        0.08736        2.13169
H          3.95945        0.11246       -2.13379
H          1.46978       -0.18056       -2.13409
