# Supplementary material for: Data-Driven Workflow for the Development and Discovery of N-Oxyl Hydrogen Atom Transfer Catalysts
Source: ACS Cent Sci. 2025 Mar 24;11(4):592–600. doi: 10.1021/acscentsci.4c01919 (PMC12022910; doi:10.1021/acscentsci.4c01919)
Supplement: Supplementary file 4 — oc4c01919_si_004.zip [file oc4c01919_si_004.zip › optimized_xyz/exp_catalyst_xyz/Struc44_xyz-1_radical.xyz]

21
Struc44_xyz-1_radical.log	Energy: -417443.9572026
O         -1.55696        2.28809        0.07832
C         -1.12483        1.19249        0.24161
C          0.24788        0.77321        0.70685
C          0.24787       -0.77324        0.70684
C          1.31538       -1.07238       -0.37094
C          2.70443       -0.77548        0.20812
C          2.70442        0.77551        0.20808
C          1.31536        1.07235       -0.37097
O          1.11136       -0.00003       -1.28692
N         -1.88076        0.00001       -0.01112
O         -3.05986        0.00003       -0.42289
C         -1.12482       -1.19248        0.24147
O         -1.55704       -2.28808        0.07836
H          0.46670        1.24501        1.66257
H          0.46664       -1.24506        1.66256
H          1.19060       -2.02836       -0.87130
H          3.47531       -1.17026       -0.45009
H          2.84306       -1.20908        1.19713
H          2.84307        1.20915        1.19706
H          3.47529        1.17025       -0.45017
H          1.19055        2.02832       -0.87134
