# Supplementary material for: Data-Driven Workflow for the Development and Discovery of N-Oxyl Hydrogen Atom Transfer Catalysts
Source: ACS Cent Sci. 2025 Mar 24;11(4):592–600. doi: 10.1021/acscentsci.4c01919 (PMC12022910; doi:10.1021/acscentsci.4c01919)
Supplement: Supplementary file 4 — oc4c01919_si_004.zip [file oc4c01919_si_004.zip › optimized_xyz/exp_catalyst_xyz/Struc16_xyz-1_radical.xyz]

31
Struc16_xyz-1_radical.log	Energy: -736210.8659495
O          1.76998        2.37859       -0.40168
C          2.28676        1.31228       -0.27953
N          1.73373        0.07049       -0.17653
C          0.33041       -0.09771       -0.01061
C         -0.37915       -0.92045       -0.87626
C         -1.74023       -1.10953       -0.69223
C         -2.37391       -0.44933        0.34389
O         -3.73197       -0.67649        0.56419
C         -4.59104        0.14141       -0.08217
F         -5.81655       -0.21365        0.25037
F         -4.41213        1.41994        0.24661
F         -4.46681        0.05500       -1.40685
C         -1.68583        0.39095        1.20153
C         -0.32392        0.56262        1.02340
C          2.70776       -0.99834        0.11912
C          2.54291       -1.51549        1.54695
C          2.68061       -2.14011       -0.88985
N          3.71975        1.10302       -0.21275
O          4.55332        2.02610       -0.32649
C          4.03205       -0.25720        0.00975
O          5.13075       -0.70748        0.10361
H          0.12849       -1.39571       -1.70371
H         -2.31382       -1.74820       -1.34942
H         -2.21775        0.89449        1.99679
H          0.23593        1.21847        1.67665
H          1.57824       -2.01367        1.64901
H          2.59336       -0.69776        2.26722
H          3.33694       -2.22794        1.76704
H          3.55393       -2.77074       -0.72548
H          1.78478       -2.74521       -0.75382
H          2.70961       -1.76036       -1.91133
