# Supplementary material for: Data-Driven Workflow for the Development and Discovery of N-Oxyl Hydrogen Atom Transfer Catalysts
Source: ACS Cent Sci. 2025 Mar 24;11(4):592–600. doi: 10.1021/acscentsci.4c01919 (PMC12022910; doi:10.1021/acscentsci.4c01919)
Supplement: Supplementary file 4 — oc4c01919_si_004.zip [file oc4c01919_si_004.zip › optimized_xyz/exp_catalyst_xyz/Struc35_xyz_3-1_radical.xyz]

19
Struc35_xyz_3-1_radical.log	Energy: -346331.5780318
O          1.18980        2.28953        0.02046
C          0.74831        1.19786        0.18507
C         -0.62075        0.77306        0.64851
C         -0.62059       -0.77330        0.64835
C         -1.74546       -1.19893       -0.32039
C         -2.69470       -0.00030       -0.30896
C         -1.74597        1.19873       -0.31982
N          1.50011        0.00015       -0.08230
O          2.67248        0.00030       -0.51443
C          0.74866       -1.19775        0.18518
O          1.19049       -2.28931        0.02072
H         -0.78798        1.18708        1.64260
H         -0.78807       -1.18758        1.64229
H         -1.33708       -1.33832       -1.32426
H         -2.20853       -2.13665       -0.02232
H         -3.28462       -0.00066        0.61116
H         -3.38653       -0.00024       -1.15010
H         -2.20941        2.13607       -0.02114
H         -1.33780        1.33892       -1.32366
