# Supplementary material for: Data-Driven Workflow for the Development and Discovery of N-Oxyl Hydrogen Atom Transfer Catalysts
Source: ACS Cent Sci. 2025 Mar 24;11(4):592–600. doi: 10.1021/acscentsci.4c01919 (PMC12022910; doi:10.1021/acscentsci.4c01919)
Supplement: Supplementary file 4 — oc4c01919_si_004.zip [file oc4c01919_si_004.zip › optimized_xyz/exp_catalyst_xyz/Struc21_xyz_9-1_radical.xyz]

34
Struc21_xyz_9-1_radical.log	Energy: -550717.7884448
O         -0.26207       -3.02260        0.10916
C          0.34504       -1.99757        0.14844
N         -0.09568       -0.71183        0.23584
C         -1.48601       -0.41583        0.11160
C         -2.15010        0.26452        1.12351
C         -3.49814        0.56176        0.98299
C         -4.18570        0.16268       -0.15398
C         -3.52306       -0.53642       -1.15412
C         -2.17348       -0.82325       -1.02557
C          0.97133        0.30108        0.09868
C          1.02114        1.34327        1.23467
C          0.34033        2.64918        0.83674
C          1.09879        3.31867       -0.32013
C          1.70671        2.28103       -1.28158
C          0.88673        0.99546       -1.27818
N          1.79106       -1.90777        0.11540
O          2.54166       -2.90566        0.08762
C          2.22212       -0.56241        0.13603
O          3.36161       -0.21093        0.16056
H         -1.61639        0.54886        2.02003
H         -4.01367        1.09326        1.77184
H         -5.23889        0.38792       -0.25695
H         -4.05724       -0.85924       -2.03777
H         -1.64688       -1.37370       -1.79451
H          2.07498        1.54488        1.44375
H          0.59571        0.90783        2.13882
H          0.29294        3.31847        1.69628
H         -0.69208        2.45074        0.54167
H          0.41784        3.97684       -0.86217
H          1.89492        3.94997        0.07778
H          2.73084        2.04289       -0.98836
H          1.75713        2.68415       -2.29275
H          1.21454        0.30267       -2.05676
H         -0.16514        1.22214       -1.47317
