# Supplementary material for: Data-Driven Workflow for the Development and Discovery of N-Oxyl Hydrogen Atom Transfer Catalysts
Source: ACS Cent Sci. 2025 Mar 24;11(4):592–600. doi: 10.1021/acscentsci.4c01919 (PMC12022910; doi:10.1021/acscentsci.4c01919)
Supplement: Supplementary file 4 — oc4c01919_si_004.zip [file oc4c01919_si_004.zip › optimized_xyz/exp_catalyst_xyz/Struc9_xyz_3-1_radical.xyz]

24
Struc9_xyz_3-1_radical.log	Energy: -405742.8514593
O         -0.50405        2.52653        0.35852
C         -0.51614        1.33281        0.35332
N          0.42933        0.44714        0.75919
C          1.82789        0.84380        0.79063
C          2.44517        0.72829       -0.61793
C          1.67504       -0.28729       -1.47778
C          1.16670       -1.44749       -0.62746
C          0.13395       -0.94418        0.39899
C          0.05884       -1.84985        1.62305
N         -1.61538        0.52854       -0.15103
O         -2.70036        1.00658       -0.54239
C         -1.25034       -0.83831       -0.22158
O         -1.92770       -1.70998       -0.67021
H          1.88097        1.85870        1.17716
H          2.33644        0.18813        1.49849
H          2.43888        1.70285       -1.10567
H          3.48841        0.42244       -0.52121
H          0.82392        0.20427       -1.95927
H          2.30876       -0.65458       -2.28412
H          0.70181       -2.22910       -1.22957
H          1.99992       -1.90660       -0.08785
H         -0.18405       -2.86443        1.30711
H          1.02218       -1.86019        2.13391
H         -0.70459       -1.50302        2.31915
