# Supplementary material for: Data-Driven Workflow for the Development and Discovery of N-Oxyl Hydrogen Atom Transfer Catalysts
Source: ACS Cent Sci. 2025 Mar 24;11(4):592–600. doi: 10.1021/acscentsci.4c01919 (PMC12022910; doi:10.1021/acscentsci.4c01919)
Supplement: Supplementary file 4 — oc4c01919_si_004.zip [file oc4c01919_si_004.zip › optimized_xyz/exp_catalyst_xyz/Struc51_xyz_1-1_radical.xyz]

35
Struc51_xyz_1-1_radical.log	Energy: -621709.7068982
O         -0.75689       -2.79301        0.90082
C         -1.07098       -1.71905        0.48979
N         -0.19812       -0.70517        0.14406
C          1.17425       -1.00889       -0.14442
C          1.53882       -2.25698       -0.63897
C          2.85435       -2.49477       -0.99624
C          3.80166       -1.49014       -0.87974
C          3.42592       -0.24580       -0.40083
C          2.11432        0.01470       -0.01743
C          1.66757        1.34434        0.56795
C          2.66747        2.46620        0.30794
C          1.51909        1.17366        2.09668
C          0.29266        1.65640       -0.00099
C         -0.13613        2.92991       -0.34315
C         -1.45702        3.19044       -0.70179
C         -2.38073        2.16866       -0.68780
C         -1.97044        0.87595       -0.37253
C         -2.97625       -0.18601       -0.28543
N         -2.47245       -1.41310        0.28349
O         -3.29180       -2.31914        0.56649
O         -4.13030       -0.09441       -0.57605
C         -0.63592        0.61228       -0.07981
H          0.80435       -3.03962       -0.74160
H          3.13150       -3.46879       -1.37628
H          4.82970       -1.67097       -1.16370
H          4.17094        0.53294       -0.32489
H          2.32501        3.39255        0.76803
H          3.62782        2.22985        0.76386
H          2.81828        2.63701       -0.75918
H          0.81920        0.37513        2.34312
H          1.15784        2.10179        2.54269
H          2.48727        0.92378        2.53294
H          0.56555        3.75170       -0.31551
H         -1.75729        4.19666       -0.95923
H         -3.42598        2.33277       -0.91249
