# Supplementary material for: Data-Driven Workflow for the Development and Discovery of N-Oxyl Hydrogen Atom Transfer Catalysts
Source: ACS Cent Sci. 2025 Mar 24;11(4):592–600. doi: 10.1021/acscentsci.4c01919 (PMC12022910; doi:10.1021/acscentsci.4c01919)
Supplement: Supplementary file 4 — oc4c01919_si_004.zip [file oc4c01919_si_004.zip › optimized_xyz/exp_catalyst_xyz/Struc19_xyz_1-1_radical.xyz]

37
Struc19_xyz_1-1_radical.log	Energy: -622458.7041450
O         -3.54984       -1.03848        1.25720
C         -2.69206       -0.51494        0.61696
N         -2.64613       -0.45541       -0.79539
O         -3.49872       -0.94227       -1.56713
C         -1.46027        0.21723        1.12507
C         -1.89973        1.44100        1.92511
C         -0.61785       -0.72662        1.97599
N         -0.79014        0.59619       -0.13299
C          0.39838        1.38920       -0.17524
C          1.66561        0.79581       -0.14464
C          1.85647       -0.67448       -0.13655
C          1.25784       -1.48293       -1.10185
C          1.42415       -2.85975       -1.06187
C          2.19139       -3.44402       -0.06264
C          2.80885       -2.64301        0.88827
C          2.64598       -1.26615        0.84754
C          2.77860        1.63732       -0.11980
C          2.64341        3.01534       -0.14911
C          1.38099        3.58830       -0.20673
C          0.26282        2.77172       -0.21645
C         -1.46751        0.25520       -1.25511
O         -1.20713        0.44737       -2.40458
H         -2.51488        2.10650        1.31816
H         -1.02491        1.98934        2.27539
H         -2.48239        1.11367        2.78530
H         -0.31437       -1.60702        1.40922
H         -1.20507       -1.04003        2.83857
H          0.27787       -0.21052        2.32379
H          0.68016       -1.02887       -1.89790
H          0.95646       -3.47658       -1.81819
H          2.31426       -4.51863       -0.03023
H          3.41395       -3.09062        1.66595
H          3.11186       -0.64202        1.60124
H          3.76430        1.18941       -0.10384
H          3.52527        3.64237       -0.14167
H          1.26643        4.66311       -0.24591
H         -0.73204        3.19616       -0.25892
