# Supplementary material for: Data-Driven Workflow for the Development and Discovery of N-Oxyl Hydrogen Atom Transfer Catalysts
Source: ACS Cent Sci. 2025 Mar 24;11(4):592–600. doi: 10.1021/acscentsci.4c01919 (PMC12022910; doi:10.1021/acscentsci.4c01919)
Supplement: Supplementary file 4 — oc4c01919_si_004.zip [file oc4c01919_si_004.zip › optimized_xyz/exp_catalyst_xyz/Struc48_xyz_1-1_radical.xyz]

32
Struc48_xyz_1-1_radical.log	Energy: -620324.4654626
O          0.23467       -2.62815        0.05916
C          0.92124       -1.65388        0.02685
N          0.44348       -0.36089        0.03781
C          1.25632        0.77761       -0.00541
C          0.69473        2.05717       -0.00516
C          1.51660        3.16786       -0.04756
C          2.90305        3.04180       -0.09134
C          3.45946        1.78073       -0.09435
C          2.64606        0.64945       -0.05218
C          3.28600       -0.66884       -0.06326
N          2.36256       -1.77558       -0.02812
O          2.82795       -2.94036       -0.04197
O          4.46147       -0.87948       -0.10030
C         -0.98661       -0.22242        0.10761
C         -1.73953       -0.26184       -1.04801
C         -3.12057       -0.11973       -0.99049
C         -3.73946        0.06370        0.24276
O         -5.07202        0.21113        0.41016
C         -5.89403        0.15067       -0.73570
C         -2.97172        0.10202        1.40890
C         -1.60237       -0.04440        1.34021
H         -0.37827        2.17510        0.02713
H          1.06485        4.15145       -0.04673
H          3.53259        3.91982       -0.12355
H          4.53019        1.62917       -0.12984
H         -1.24774       -0.41205       -2.00058
H         -3.69477       -0.16012       -1.90391
H         -6.91370        0.27715       -0.38341
H         -5.79911       -0.81563       -1.23736
H         -5.65005        0.95146       -1.43859
H         -3.47712        0.23796        2.35519
H         -1.00082       -0.02348        2.24014
