# Supplementary material for: Data-Driven Workflow for the Development and Discovery of N-Oxyl Hydrogen Atom Transfer Catalysts
Source: ACS Cent Sci. 2025 Mar 24;11(4):592–600. doi: 10.1021/acscentsci.4c01919 (PMC12022910; doi:10.1021/acscentsci.4c01919)
Supplement: Supplementary file 4 — oc4c01919_si_004.zip [file oc4c01919_si_004.zip › optimized_xyz/exp_catalyst_xyz/Struc9_xyz-1_radical.xyz]

24
Struc9_xyz-1_radical.log	Energy: -405746.8365781
O         -1.14259        2.45438        0.10207
C         -0.87936        1.29015        0.14319
N          0.27355        0.66019        0.46104
C          1.54155        1.35403        0.59204
C          2.46133        0.97550       -0.56526
C          2.56737       -0.54341       -0.70112
C          1.18671       -1.17647       -0.87818
C          0.24755       -0.79058        0.27632
C          0.56074       -1.54179        1.56714
N         -1.82075        0.22595       -0.17247
O         -3.01459        0.42967       -0.47568
C         -1.19662       -1.04368       -0.11610
O         -1.72797       -2.08680       -0.34092
H          1.32403        2.42022        0.61303
H          1.99771        1.07916        1.54743
H          2.05718        1.39903       -1.48888
H          3.44552        1.41766       -0.40529
H          3.19225       -0.80144       -1.55668
H          3.06215       -0.95796        0.18167
H          0.74943       -0.82119       -1.81620
H          1.24465       -2.26374       -0.93728
H          1.59545       -1.38506        1.86953
H         -0.09118       -1.20253        2.37207
H          0.39884       -2.60747        1.40869
