# Supplementary material for: Data-Driven Workflow for the Development and Discovery of N-Oxyl Hydrogen Atom Transfer Catalysts
Source: ACS Cent Sci. 2025 Mar 24;11(4):592–600. doi: 10.1021/acscentsci.4c01919 (PMC12022910; doi:10.1021/acscentsci.4c01919)
Supplement: Supplementary file 4 — oc4c01919_si_004.zip [file oc4c01919_si_004.zip › optimized_xyz/exp_catalyst_xyz/Struc9_xyz_4-1_radical.xyz]

24
Struc9_xyz_4-1_radical.log	Energy: -405742.0314626
O         -1.03694        2.48347        0.05397
C         -0.81285        1.31143        0.11190
N          0.32640        0.65326        0.41467
C          1.59864        1.34002        0.57022
C          2.70789        0.54875       -0.13547
C          2.12600       -0.23025       -1.31073
C          1.20269       -1.33440       -0.79468
C          0.24321       -0.80258        0.30702
C          0.49149       -1.47732        1.65455
N         -1.79364        0.27417       -0.16618
O         -2.98360        0.51003       -0.46133
C         -1.20996       -1.01157       -0.08665
O         -1.77507       -2.04112       -0.29023
H          1.47075        2.32385        0.11857
H          1.82467        1.48884        1.62852
H          3.48445        1.24065       -0.45958
H          3.17853       -0.15184        0.55945
H          1.57401        0.45204       -1.96284
H          2.91861       -0.67427       -1.91268
H          0.62815       -1.77929       -1.60750
H          1.80611       -2.13453       -0.36237
H          1.52098       -1.30531        1.97187
H         -0.18329       -1.08523        2.41595
H          0.32998       -2.55042        1.55493
