# Supplementary material for: Data-Driven Workflow for the Development and Discovery of N-Oxyl Hydrogen Atom Transfer Catalysts
Source: ACS Cent Sci. 2025 Mar 24;11(4):592–600. doi: 10.1021/acscentsci.4c01919 (PMC12022910; doi:10.1021/acscentsci.4c01919)
Supplement: Supplementary file 4 — oc4c01919_si_004.zip [file oc4c01919_si_004.zip › optimized_xyz/exp_catalyst_xyz/Struc50_xyz_2-1_radical.xyz]

31
Struc50_xyz_2-1_radical.log	Energy: -759985.5978489
O          0.84088       -2.64518        0.01071
C          1.51450       -1.66128        0.00884
N          1.01083       -0.37729       -0.00017
C          1.79680        0.78194       -0.01863
C          1.20758        2.04726       -0.05771
C          2.00711        3.17554       -0.07466
C          3.39585        3.07821       -0.05391
C          3.97910        1.82932       -0.01921
C          3.18910        0.68135       -0.00250
C          3.85630       -0.62399        0.02552
N          2.95591       -1.75208        0.02024
O          3.44595       -2.90686        0.03134
O          5.03545       -0.80988        0.04673
C         -0.42346       -0.27586        0.00929
C         -1.12067       -0.36334       -1.18565
C         -2.50014       -0.25405       -1.17549
C         -3.16473       -0.05757        0.02836
C         -4.66099        0.09820        0.00719
F         -5.19792       -0.01611        1.22361
F         -5.24027       -0.81600       -0.77736
F         -5.01675        1.29909       -0.47078
C         -2.46501        0.02486        1.22171
C         -1.08254       -0.08828        1.21153
H          0.13215        2.14543       -0.07698
H          1.53510        4.14895       -0.10577
H          4.00762        3.96913       -0.06700
H          5.05338        1.70117       -0.00531
H         -0.58118       -0.52476       -2.10943
H         -3.06176       -0.32804       -2.09746
H         -2.99496        0.16652        2.15313
H         -0.51426       -0.03414        2.13085
