# Supplementary material for: Data-Driven Workflow for the Development and Discovery of N-Oxyl Hydrogen Atom Transfer Catalysts
Source: ACS Cent Sci. 2025 Mar 24;11(4):592–600. doi: 10.1021/acscentsci.4c01919 (PMC12022910; doi:10.1021/acscentsci.4c01919)
Supplement: Supplementary file 4 — oc4c01919_si_004.zip [file oc4c01919_si_004.zip › optimized_xyz/exp_catalyst_xyz/Struc26_xyz-1_radical.xyz]

17
Struc26_xyz-1_radical.log	Energy: -415944.7807704
O         -0.78273        2.44858        0.00059
C         -0.61200        1.27000        0.00035
N         -1.75230        0.37574        0.00015
O         -2.90448        0.87404       -0.00008
C          0.67490        0.57111        0.00007
C          0.71376       -0.81330        0.00058
C          1.91941       -1.49761        0.00047
C          3.09486       -0.76965       -0.00024
C          3.07595        0.62556       -0.00078
C          1.86911        1.29253       -0.00061
O         -0.42352       -1.57572        0.00138
C         -1.66936       -1.06100       -0.00023
O         -2.62705       -1.74888       -0.00151
H          1.91199       -2.57858        0.00092
H          4.04096       -1.29468       -0.00034
H          4.00383        1.18003       -0.00135
H          1.81167        2.37301       -0.00099
