# Supplementary material for: Data-Driven Workflow for the Development and Discovery of N-Oxyl Hydrogen Atom Transfer Catalysts
Source: ACS Cent Sci. 2025 Mar 24;11(4):592–600. doi: 10.1021/acscentsci.4c01919 (PMC12022910; doi:10.1021/acscentsci.4c01919)
Supplement: Supplementary file 4 — oc4c01919_si_004.zip [file oc4c01919_si_004.zip › optimized_xyz/exp_catalyst_xyz/Struc40_xyz-1_radical.xyz]

50
Struc40_xyz-1_radical.log	Energy: -852248.9462124
O         -0.00121        4.76477        0.00006
N         -0.00093        3.51444        0.00009
C         -0.69516        2.69100        0.94440
C         -0.38638        1.28115        0.55279
C         -0.93245        0.15864        1.32373
C         -0.14540       -0.92894        1.73870
C          1.32857       -0.96274        1.57707
C          1.94980       -2.08475        1.03208
C          3.32941       -2.13510        0.90097
C          4.10813       -1.06396        1.31528
C          3.49952        0.05602        1.86710
C          2.12013        0.10488        1.99931
C         -0.77513       -1.99653        2.37594
C         -2.13963       -1.98920        2.61832
C         -2.90457       -0.89690        2.23688
C         -2.30078        0.17170        1.59849
C          0.38553        1.28131       -0.55251
C          0.93247        0.15918       -1.32335
C          0.14588       -0.92863       -1.73889
C         -1.32806       -0.96303       -1.57728
C         -1.94898       -2.08560       -1.03299
C         -3.32856       -2.13638       -0.90176
C         -4.10765       -1.06517       -1.31526
C         -3.49940        0.05526       -1.86648
C         -2.12002        0.10455       -1.99881
C          0.77620       -1.99557       -2.37652
C          2.14076       -1.98747       -2.61877
C          2.90514       -0.89505       -2.23671
C          2.30074        0.17301       -1.59790
O         -1.35461        3.10974        1.84180
C          0.69367        2.69126       -0.94421
O          1.35309        3.11025       -1.84151
H          1.34116       -2.91155        0.68505
H          3.79519       -3.00851        0.46292
H          5.18482       -1.10172        1.21270
H          4.10134        0.88906        2.20690
H          1.65004        0.96876        2.45466
H         -0.16959       -2.82868        2.71314
H         -2.60077       -2.82854        3.12274
H         -3.96887       -0.87747        2.42966
H         -2.89430        1.01934        1.28282
H         -1.34012       -2.91259       -0.68677
H         -3.79402       -3.01023       -0.46425
H         -5.18431       -1.10332       -1.21250
H         -4.10137        0.88839       -2.20577
H         -1.65031        0.96885       -2.45378
H          0.17115       -2.82788       -2.71419
H          2.60230       -2.82635       -3.12358
H          3.96946       -0.87501       -2.42932
H          2.89394        1.02066       -1.28160
