# Supplementary material for: Data-Driven Workflow for the Development and Discovery of N-Oxyl Hydrogen Atom Transfer Catalysts
Source: ACS Cent Sci. 2025 Mar 24;11(4):592–600. doi: 10.1021/acscentsci.4c01919 (PMC12022910; doi:10.1021/acscentsci.4c01919)
Supplement: Supplementary file 4 — oc4c01919_si_004.zip [file oc4c01919_si_004.zip › optimized_xyz/exp_catalyst_xyz/Struc32_xyz_3-1_radical.xyz]

18
Struc32_xyz_3-1_radical.log	Energy: -322406.2875691
O          2.30470        0.08615       -0.00445
N          1.04468        0.03860       -0.00129
C          0.45583       -1.29555       -0.07486
C         -0.84792       -1.55502        0.64534
C         -1.89154       -0.44180        0.66517
C         -1.91759        0.30175       -0.66842
C         -0.95961        1.48941       -0.64558
C          0.35802        1.32513        0.07713
O          0.92663        2.23207        0.59705
O          1.09153       -2.15999       -0.58954
H         -1.25251       -2.44493        0.16380
H         -0.56365       -1.84818        1.66013
H         -2.85791       -0.89560        0.88244
H         -1.69647        0.26540        1.47593
H         -1.66828       -0.38871       -1.47874
H         -2.91451        0.68240       -0.88809
H         -1.42994        2.34641       -0.16407
H         -0.69549        1.80359       -1.65953
