# Supplementary material for: Data-Driven Workflow for the Development and Discovery of N-Oxyl Hydrogen Atom Transfer Catalysts
Source: ACS Cent Sci. 2025 Mar 24;11(4):592–600. doi: 10.1021/acscentsci.4c01919 (PMC12022910; doi:10.1021/acscentsci.4c01919)
Supplement: Supplementary file 4 — oc4c01919_si_004.zip [file oc4c01919_si_004.zip › optimized_xyz/exp_catalyst_xyz/Struc12_xyz-1_radical.xyz]

30
Struc12_xyz-1_radical.log	Energy: -689003.5468131
O          1.75850        2.39636       -0.52417
C          2.14036        1.28533       -0.32773
N          1.44340        0.11564       -0.23928
C          0.02250        0.11097       -0.18235
C         -0.63211        0.92524        0.73348
C         -2.01534        0.91136        0.80340
C         -2.73757        0.07776       -0.03695
C         -4.23653        0.01033        0.05915
F         -4.80685       -0.05826       -1.14867
F         -4.74964        1.07061        0.68689
F         -4.63299       -1.07771        0.73506
C         -2.08742       -0.72908       -0.95980
C         -0.70553       -0.70487       -1.04136
C          2.26484       -1.04253        0.16768
C          2.20176       -2.21251       -0.80738
C          1.92405       -1.48605        1.58911
N          3.52931        0.92339       -0.13224
O          4.46742        1.74510       -0.20036
C          3.66788       -0.45316        0.15505
O          4.69750       -1.01623        0.35772
H         -0.05563        1.57689        1.37602
H         -2.53032        1.54822        1.50913
H         -2.66143       -1.35767       -1.62777
H         -0.19246       -1.29532       -1.78682
H          2.99848       -2.91322       -0.55877
H          2.33994       -1.87455       -1.83454
H          1.24704       -2.72991       -0.72073
H          2.61311       -2.27154        1.89684
H          0.90516       -1.87356        1.61973
H          2.00364       -0.65285        2.28866
