# Supplementary material for: Data-Driven Workflow for the Development and Discovery of N-Oxyl Hydrogen Atom Transfer Catalysts
Source: ACS Cent Sci. 2025 Mar 24;11(4):592–600. doi: 10.1021/acscentsci.4c01919 (PMC12022910; doi:10.1021/acscentsci.4c01919)
Supplement: Supplementary file 4 — oc4c01919_si_004.zip [file oc4c01919_si_004.zip › optimized_xyz/exp_catalyst_xyz/Struc48_xyz_2-1_radical.xyz]

32
Struc48_xyz_2-1_radical.log	Energy: -620324.4655097
O          0.23499       -2.62828        0.05856
C          0.92131       -1.65386        0.02655
N          0.44353       -0.36096        0.03839
C          1.25622        0.77763       -0.00507
C          0.69456        2.05711       -0.00454
C          1.51635        3.16792       -0.04709
C          2.90273        3.04194       -0.09124
C          3.45929        1.78088       -0.09441
C          2.64601        0.64954       -0.05212
C          3.28603       -0.66873       -0.06321
N          2.36283       -1.77545       -0.02861
O          2.82824       -2.94026       -0.04276
O          4.46159       -0.87922       -0.10004
C         -0.98656       -0.22254        0.10794
C         -1.73917       -0.26064       -1.04797
C         -3.12019       -0.11850       -0.99066
C         -3.73949        0.06357        0.24264
O         -5.07209        0.21099        0.40990
C         -5.89422        0.15062       -0.73589
C         -2.97203        0.10059        1.40900
C         -1.60266       -0.04580        1.34054
H         -0.37844        2.17497        0.02811
H          1.06447        4.15145       -0.04607
H          3.53226        3.91998       -0.12359
H          4.53003        1.62949       -0.13009
H         -1.24710       -0.40976       -2.00058
H         -3.69413       -0.15775       -1.90428
H         -6.91394        0.27607       -0.38340
H         -5.79863       -0.81527       -1.23820
H         -5.65100        0.95205       -1.43831
H         -3.47769        0.23554        2.35529
H         -1.00136       -0.02589        2.24065
