# Supplementary material for: Data-Driven Workflow for the Development and Discovery of N-Oxyl Hydrogen Atom Transfer Catalysts
Source: ACS Cent Sci. 2025 Mar 24;11(4):592–600. doi: 10.1021/acscentsci.4c01919 (PMC12022910; doi:10.1021/acscentsci.4c01919)
Supplement: Supplementary file 4 — oc4c01919_si_004.zip [file oc4c01919_si_004.zip › optimized_xyz/exp_catalyst_xyz/Struc23_xyz-1_radical.xyz]

28
Struc23_xyz-1_radical.log	Energy: -548457.9222136
O         -0.55934       -2.58655       -0.00003
C          0.16957       -1.64294       -0.00000
N         -0.25324       -0.33160       -0.00002
C          0.60392        0.77435       -0.00005
C          0.09369        2.07482       -0.00015
C          0.96075        3.15180       -0.00018
C          2.34132        2.96978       -0.00012
C          2.84699        1.68708       -0.00003
C          1.98807        0.58939        0.00001
C          2.57336       -0.75448        0.00008
N          1.60563       -1.82328        0.00004
O          2.02306       -3.00610        0.00006
O          3.74002       -1.01254        0.00014
C         -1.67999       -0.13572        0.00001
C         -2.35264       -0.03632        1.20640
C         -3.72426        0.17098        1.20338
C         -4.40873        0.27579        0.00007
C         -3.72439        0.17040       -1.20327
C         -2.35278       -0.03689       -1.20634
H         -0.97415        2.23652       -0.00021
H          0.54905        4.15279       -0.00027
H          3.00650        3.82172       -0.00015
H          3.91141        1.49304        0.00002
H         -1.80158       -0.12570        2.13378
H         -4.25813        0.24595        2.14125
H         -5.47890        0.43505        0.00009
H         -4.25837        0.24493       -2.14111
H         -1.80182       -0.12672       -2.13374
