# Supplementary material for: Data-Driven Workflow for the Development and Discovery of N-Oxyl Hydrogen Atom Transfer Catalysts
Source: ACS Cent Sci. 2025 Mar 24;11(4):592–600. doi: 10.1021/acscentsci.4c01919 (PMC12022910; doi:10.1021/acscentsci.4c01919)
Supplement: Supplementary file 4 — oc4c01919_si_004.zip [file oc4c01919_si_004.zip › optimized_xyz/exp_catalyst_xyz/Struc21_xyz_11-1_radical.xyz]

34
Struc21_xyz_11-1_radical.log	Energy: -550717.7883971
O         -0.26216       -3.02277        0.10953
C          0.34502       -1.99776        0.14835
N         -0.09569       -0.71198        0.23497
C         -1.48607       -0.41589        0.11119
C         -2.14991        0.26422        1.12341
C         -3.49795        0.56173        0.98316
C         -4.18573        0.16317       -0.15382
C         -3.52338       -0.53590       -1.15419
C         -2.17384       -0.82299       -1.02593
C          0.97125        0.30099        0.09834
C          1.02090        1.34270        1.23486
C          0.34061        2.64897        0.83725
C          1.09944        3.31874       -0.31921
C          1.70683        2.28138       -1.28132
C          0.88664        0.99595       -1.27825
N          1.79099       -1.90791        0.11538
O          2.54163       -2.90575        0.08840
C          2.22209       -0.56247        0.13545
O          3.36160       -0.21107        0.15950
H         -1.61616        0.54806        2.02003
H         -4.01325        1.09310        1.77225
H         -5.23889        0.38866       -0.25660
H         -4.05780       -0.85850       -2.03779
H         -1.64753       -1.37346       -1.79503
H          2.07467        1.54400        1.44459
H          0.59492        0.90703        2.13864
H          0.29323        3.31793        1.69705
H         -0.69181        2.45095        0.54190
H          0.41877        3.97757       -0.86080
H          1.89586        3.94943        0.07908
H          2.73100        2.04289       -0.98854
H          1.75703        2.68493       -2.29233
H          1.21414        0.30333       -2.05711
H         -0.16520        1.22296       -1.47299
