# Supplementary material for: Data-Driven Workflow for the Development and Discovery of N-Oxyl Hydrogen Atom Transfer Catalysts
Source: ACS Cent Sci. 2025 Mar 24;11(4):592–600. doi: 10.1021/acscentsci.4c01919 (PMC12022910; doi:10.1021/acscentsci.4c01919)
Supplement: Supplementary file 4 — oc4c01919_si_004.zip [file oc4c01919_si_004.zip › optimized_xyz/exp_catalyst_xyz/Struc52_xyz_2-1_radical.xyz]

38
Struc52_xyz_2-1_radical.log	Energy: -693433.6952280
O          2.47754        2.52358        0.00618
C          1.57286        1.74778       -0.05037
N          1.71592        0.37893       -0.03514
C          0.65189       -0.53296       -0.01045
C          0.92599       -1.89915        0.06886
C         -0.11671       -2.80248        0.08946
C         -1.43458       -2.37081        0.06096
C         -1.73496       -1.01768       -0.00555
C         -3.17056       -0.63617        0.05072
C         -4.05879       -1.13942       -0.89362
C         -5.41355       -0.84732       -0.80993
C         -5.89194       -0.06388        0.22861
C         -5.01049        0.43011        1.18270
C         -3.65876        0.14833        1.09271
C         -0.67815       -0.08700       -0.07161
C         -0.94887        1.34351       -0.29451
N          0.21273        2.20215       -0.16914
O          0.03592        3.44253       -0.22983
O         -1.99392        1.84741       -0.57027
C          3.07483       -0.09635        0.01636
C          3.72238       -0.42829       -1.16176
C          5.02610       -0.90000       -1.11033
C          5.66969       -1.03160        0.11258
C          5.01253       -0.68951        1.28686
C          3.70838       -0.21954        1.24144
H          1.94748       -2.24495        0.11151
H          0.10267       -3.86070        0.14790
H         -2.24654       -3.08296        0.11999
H         -3.68271       -1.74797       -1.70705
H         -6.09326       -1.23238       -1.55884
H         -6.94779        0.16311        0.29645
H         -5.37855        1.04007        1.99720
H         -2.97184        0.54072        1.83249
H          3.20454       -0.31477       -2.10556
H          5.53994       -1.15925       -2.02631
H          6.68756       -1.39651        0.15032
H          5.51649       -0.78406        2.23939
H          3.18131        0.05830        2.14509
