# Supplementary material for: Data-Driven Workflow for the Development and Discovery of N-Oxyl Hydrogen Atom Transfer Catalysts
Source: ACS Cent Sci. 2025 Mar 24;11(4):592–600. doi: 10.1021/acscentsci.4c01919 (PMC12022910; doi:10.1021/acscentsci.4c01919)
Supplement: Supplementary file 4 — oc4c01919_si_004.zip [file oc4c01919_si_004.zip › optimized_xyz/exp_catalyst_xyz/Struc45_xyz-1_radical.xyz]

26
Struc45_xyz-1_radical.log	Energy: -419580.2837302
O          1.66049        2.28819       -0.14381
C          1.22805        1.19466       -0.32419
C         -0.12321        0.77284       -0.84639
C         -0.12320       -0.77286       -0.84636
C         -1.26481       -1.29937        0.04044
C         -1.09358       -0.77496        1.46992
C         -1.09362        0.77513        1.46983
C         -1.26488        1.29937        0.04030
C         -2.58395        0.77572       -0.53551
C         -2.58391       -0.77587       -0.53540
N          1.97158        0.00000       -0.02975
O          3.13118        0.00001        0.43576
C          1.22814       -1.19467       -0.32435
O          1.66050       -2.28819       -0.14374
H         -0.22826        1.18207       -1.85294
H         -0.22833       -1.18213       -1.85288
H         -1.24225       -2.38933        0.03230
H         -1.90871       -1.16052        2.08350
H         -0.17140       -1.16562        1.90524
H         -1.90877        1.16073        2.08336
H         -0.17145        1.16589        1.90510
H         -1.24238        2.38933        0.03204
H         -3.40941        1.16024        0.06511
H         -2.72413        1.16188       -1.54675
H         -3.40935       -1.16036        0.06527
H         -2.72409       -1.16217       -1.54659
