# Supplementary material for: Data-Driven Workflow for the Development and Discovery of N-Oxyl Hydrogen Atom Transfer Catalysts
Source: ACS Cent Sci. 2025 Mar 24;11(4):592–600. doi: 10.1021/acscentsci.4c01919 (PMC12022910; doi:10.1021/acscentsci.4c01919)
Supplement: Supplementary file 4 — oc4c01919_si_004.zip [file oc4c01919_si_004.zip › optimized_xyz/exp_catalyst_xyz/Struc17_xyz-1_radical.xyz]

29
Struc17_xyz-1_radical.log	Energy: -605809.3420171
O          1.38497       -2.34915       -0.68975
C          1.77779       -1.25874       -0.41597
N          1.08841       -0.09119       -0.24474
C         -0.32971       -0.08399       -0.18200
C         -1.05417        0.84154       -0.92659
C         -2.43572        0.87116       -0.83836
C         -3.06474       -0.04581       -0.01823
N         -4.53743       -0.01896        0.07635
O         -5.12028        0.82423       -0.56471
O         -5.06356       -0.83979        0.79026
C         -2.36745       -0.99251        0.71059
C         -0.98710       -1.00571        0.62874
C          1.92238        1.03108        0.23598
C          1.58554        1.38348        1.68354
C          1.87994        2.26490       -0.65895
N          3.16798       -0.92383       -0.19740
O          4.09828       -1.74772       -0.32262
C          3.31934        0.42830        0.18493
O          4.35366        0.96554        0.42713
H         -0.54090        1.51757       -1.59436
H         -3.02509        1.57720       -1.40437
H         -2.90485       -1.69476        1.33054
H         -0.41373       -1.73627        1.18220
H          1.65533        0.50536        2.32689
H          2.28329        2.13924        2.04189
H          0.57145        1.78063        1.74006
H          0.94482        2.80622       -0.52229
H          2.70166        2.92248       -0.37605
H          1.99412        1.99314       -1.70846
