# Supplementary material for: Data-Driven Workflow for the Development and Discovery of N-Oxyl Hydrogen Atom Transfer Catalysts
Source: ACS Cent Sci. 2025 Mar 24;11(4):592–600. doi: 10.1021/acscentsci.4c01919 (PMC12022910; doi:10.1021/acscentsci.4c01919)
Supplement: Supplementary file 4 — oc4c01919_si_004.zip [file oc4c01919_si_004.zip › optimized_xyz/exp_catalyst_xyz/Struc36_xyz_4-1_radical.xyz]

22
Struc36_xyz_4-1_radical.log	Energy: -370998.6287243
O          1.31987        2.31552       -0.21803
C          0.96570        1.21819        0.07348
C         -0.36033        0.75146        0.62365
C         -0.32870       -0.79096        0.53281
C         -1.21871       -1.29384       -0.60943
C         -2.67691       -0.87455       -0.38950
C         -2.79984        0.54446        0.20248
C         -1.55836        1.38088       -0.09400
N          1.80581        0.05966       -0.05795
O          3.00013        0.10321       -0.42365
C          1.10910       -1.15681        0.25891
O          1.62832       -2.22670        0.24382
H         -0.37973        1.05630        1.67410
H         -0.63342       -1.26566        1.46667
H         -1.12761       -2.37637       -0.69289
H         -0.84555       -0.87482       -1.54844
H         -3.16563       -1.59138        0.27231
H         -3.19979       -0.92751       -1.34536
H         -3.69217        1.03748       -0.18203
H         -2.92321        0.48579        1.28761
H         -1.67827        2.41140        0.23658
H         -1.37355        1.41792       -1.17042
