# Supplementary material for: Data-Driven Workflow for the Development and Discovery of N-Oxyl Hydrogen Atom Transfer Catalysts
Source: ACS Cent Sci. 2025 Mar 24;11(4):592–600. doi: 10.1021/acscentsci.4c01919 (PMC12022910; doi:10.1021/acscentsci.4c01919)
Supplement: Supplementary file 4 — oc4c01919_si_004.zip [file oc4c01919_si_004.zip › optimized_xyz/exp_catalyst_precursor_xyz/Struc43_conf-1.xyz]

22
Struc43_conf-1.log	Energy: -417844.7514776
O          1.38559       -2.28161       -0.13795
C          0.95895       -1.18280       -0.34272
C         -0.34210       -0.77193       -0.99079
C         -0.34212        0.77194       -0.99078
C         -1.61877        1.07237       -0.16348
C         -1.39004        0.77544        1.32548
C         -1.39003       -0.77550        1.32546
C         -1.61876       -1.07239       -0.16351
O         -2.46591       -0.00001       -0.57101
N          1.61197        0.00002        0.00207
O          2.73363        0.00003        0.76974
C          0.95895        1.18283       -0.34274
O          1.38553        2.28165       -0.13792
H         -0.41357       -1.21263       -1.98281
H         -0.41360        1.21264       -1.98280
H         -2.08330        2.02660       -0.38960
H         -0.47140        1.21314        1.71392
H         -2.22045        1.16917        1.90745
H         -0.47137       -1.21318        1.71388
H         -2.22042       -1.16926        1.90742
H         -2.08327       -2.02662       -0.38965
H          3.48643       -0.00034        0.16332
