# Supplementary material for: Data-Driven Workflow for the Development and Discovery of N-Oxyl Hydrogen Atom Transfer Catalysts
Source: ACS Cent Sci. 2025 Mar 24;11(4):592–600. doi: 10.1021/acscentsci.4c01919 (PMC12022910; doi:10.1021/acscentsci.4c01919)
Supplement: Supplementary file 4 — oc4c01919_si_004.zip [file oc4c01919_si_004.zip › optimized_xyz/exp_catalyst_precursor_xyz/Struc52_conf-3.xyz]

39
Struc52_conf-3.log	Energy: -693839.1921356
O          2.44170        2.49972       -0.05173
C          1.53767        1.68773       -0.06057
N          1.71406        0.32959       -0.02625
C          0.64415       -0.57391       -0.03501
C          0.90667       -1.94500       -0.02380
C         -0.14550       -2.83557       -0.04248
C         -1.45753       -2.38390       -0.04467
C         -1.74453       -1.02561       -0.04397
C         -3.17954       -0.64060        0.02965
C         -4.06649       -1.09113       -0.94205
C         -5.42209       -0.80644       -0.84420
C         -5.90299       -0.08384        0.23620
C         -5.02273        0.35748        1.21705
C         -3.67045        0.08396        1.11271
C         -0.67936       -0.10392       -0.06741
C         -0.93259        1.34977       -0.20750
N          0.22996        2.11105       -0.11746
O          0.06659        3.46951       -0.21418
O         -1.99353        1.88069       -0.39068
C          3.07403       -0.13505        0.03455
C          3.78964       -0.30641       -1.13854
C          5.09670       -0.76687       -1.07591
C          5.67524       -1.05216        0.15340
C          4.94967       -0.87392        1.32362
C          3.64308       -0.41173        1.26669
H          1.92597       -2.30057       -0.00727
H          0.05920       -3.89828       -0.03919
H         -2.27820       -3.08823       -0.01964
H         -3.68868       -1.65330       -1.78747
H         -6.10018       -1.14996       -1.61458
H         -6.95936        0.13719        0.31571
H         -5.39232        0.92155        2.06338
H         -2.98404        0.43870        1.87127
H          0.98863        3.78813       -0.18559
H          3.32199       -0.07411       -2.08659
H          5.66374       -0.89911       -1.98766
H          6.69525       -1.41012        0.19996
H          5.40195       -1.08986        2.28234
H          3.06146       -0.26319        2.16749
