# Supplementary material for: Data-Driven Workflow for the Development and Discovery of N-Oxyl Hydrogen Atom Transfer Catalysts
Source: ACS Cent Sci. 2025 Mar 24;11(4):592–600. doi: 10.1021/acscentsci.4c01919 (PMC12022910; doi:10.1021/acscentsci.4c01919)
Supplement: Supplementary file 4 — oc4c01919_si_004.zip [file oc4c01919_si_004.zip › optimized_xyz/exp_catalyst_precursor_xyz/Struc16_conf-1.xyz]

32
Struc16_conf-1.log	Energy: -736612.1033291
O          1.79330        2.33843       -0.43331
C          2.29179        1.25747       -0.29791
N          1.69589        0.02607       -0.21029
C          0.29595       -0.10841       -0.02056
C         -0.42538       -1.01154       -0.79300
C         -1.78597       -1.17581       -0.58372
C         -2.41254       -0.40951        0.38052
O         -3.77233       -0.60696        0.62787
C         -4.62890        0.15295       -0.08572
F         -5.85617       -0.16847        0.27663
F         -4.44877        1.45575        0.12984
F         -4.50747       -0.04747       -1.39876
C         -1.71564        0.51059        1.14338
C         -0.35338        0.65559        0.94432
C          2.66406       -1.04072        0.10652
C          2.48159       -1.54648        1.53540
C          2.66577       -2.18973       -0.89367
N          3.67646        1.00953       -0.23307
O          4.57271        2.02712       -0.17087
C          3.99926       -0.29698        0.02082
O          5.09255       -0.76714        0.15788
H          0.07391       -1.57053       -1.57145
H         -2.36486       -1.87651       -1.16927
H         -2.24035        1.09500        1.88652
H          0.21119        1.37115        1.52631
H          1.51858       -2.04978        1.62962
H          2.51696       -0.72092        2.24764
H          3.27834       -2.25032        1.77276
H          3.56019       -2.79020       -0.72832
H          1.79158       -2.82417       -0.75086
H          2.67775       -1.81567       -1.91769
H          4.73229        2.30838       -1.08180
