# Supplementary material for: Data-Driven Workflow for the Development and Discovery of N-Oxyl Hydrogen Atom Transfer Catalysts
Source: ACS Cent Sci. 2025 Mar 24;11(4):592–600. doi: 10.1021/acscentsci.4c01919 (PMC12022910; doi:10.1021/acscentsci.4c01919)
Supplement: Supplementary file 4 — oc4c01919_si_004.zip [file oc4c01919_si_004.zip › optimized_xyz/exp_catalyst_precursor_xyz/Struc21_conf-1.xyz]

35
Struc21_conf-1.log	Energy: -551122.3410321
O          0.71279       -2.86510       -0.20291
C          0.98995       -1.69010       -0.15916
N          0.19851       -0.58645       -0.20238
C         -1.21930       -0.71459       -0.11515
C         -1.80516       -1.10720        1.08152
C         -3.18399       -1.22082        1.16917
C         -3.97608       -0.94656        0.06204
C         -3.38652       -0.57681       -1.13890
C         -2.00641       -0.47040       -1.23141
C          0.98275        0.65350       -0.01035
C          0.69726        1.34545        1.33350
C         -0.53367        2.25009        1.32058
C         -0.43834        3.27418        0.19476
C         -0.32155        2.56575       -1.15040
C          0.89396        1.64027       -1.18464
N          2.30129       -1.23708       -0.04801
O          3.33134       -2.13086       -0.02676
C          2.42421        0.11233        0.04339
O          3.42837        0.76099        0.15068
H         -1.17449       -1.32359        1.93454
H         -3.64008       -1.52553        2.10173
H         -5.05232       -1.03327        0.13214
H         -4.00020       -0.38199       -2.00843
H         -1.52904       -0.20352       -2.16553
H          1.57937        1.95284        1.55583
H          0.62485        0.58402        2.11411
H         -0.61000        2.74930        2.28819
H         -1.44505        1.65958        1.19610
H         -1.31210        3.92753        0.20190
H          0.43994        3.90900        0.35245
H         -0.22731        3.29223       -1.95957
H         -1.24053        2.00612       -1.33429
H          1.80027        2.25018       -1.12956
H          0.94113        1.07713       -2.11959
H          2.86443       -2.98612       -0.06510
