# Supplementary material for: Data-Driven Workflow for the Development and Discovery of N-Oxyl Hydrogen Atom Transfer Catalysts
Source: ACS Cent Sci. 2025 Mar 24;11(4):592–600. doi: 10.1021/acscentsci.4c01919 (PMC12022910; doi:10.1021/acscentsci.4c01919)
Supplement: Supplementary file 4 — oc4c01919_si_004.zip [file oc4c01919_si_004.zip › optimized_xyz/exp_catalyst_precursor_xyz/Struc52_conf-2.xyz]

39
Struc52_conf-2.log	Energy: -693839.1951915
O          2.43845        2.50037       -0.07105
C          1.53537        1.68734       -0.06840
N          1.71345        0.32994       -0.01581
C          0.64440       -0.57446       -0.00088
C          0.90746       -1.94403        0.06145
C         -0.14418       -2.83551        0.06443
C         -1.45638       -2.38528        0.03410
C         -1.74392       -1.02785       -0.01069
C         -3.17946       -0.64121        0.04111
C         -4.05888       -1.11830       -0.92468
C         -5.41512       -0.83100       -0.84522
C         -5.90424       -0.07888        0.21113
C         -5.03154        0.38925        1.18624
C         -3.67854        0.11287        1.10003
C         -0.67913       -0.10676       -0.05531
C         -0.93226        1.34287       -0.23245
N          0.22706        2.10829       -0.13320
O          0.06272        3.46467       -0.25465
O         -1.99077        1.86738       -0.44524
C          3.07461       -0.13300        0.02863
C          3.72186       -0.45814       -1.15201
C          5.02945       -0.91882       -1.10551
C          5.67799       -1.04731        0.11535
C          5.02142       -0.71372        1.29220
C          3.71306       -0.25455        1.25143
H          1.92665       -2.29791        0.10282
H          0.06089       -3.89725        0.10825
H         -2.27688       -3.08905        0.07506
H         -3.67461       -1.70361       -1.75130
H         -6.08729       -1.19566       -1.61106
H         -6.96115        0.14424        0.27634
H         -5.40758        0.97629        2.01392
H         -2.99802        0.48811        1.85405
H          0.98467        3.78430       -0.23552
H          3.19965       -0.34766       -2.09375
H          5.54262       -1.17260       -2.02343
H          6.69884       -1.40426        0.14930
H          5.52851       -0.80745        2.24319
H          3.18504        0.01451        2.15713
