# Supplementary material for: Data-Driven Workflow for the Development and Discovery of N-Oxyl Hydrogen Atom Transfer Catalysts
Source: ACS Cent Sci. 2025 Mar 24;11(4):592–600. doi: 10.1021/acscentsci.4c01919 (PMC12022910; doi:10.1021/acscentsci.4c01919)
Supplement: Supplementary file 4 — oc4c01919_si_004.zip [file oc4c01919_si_004.zip › optimized_xyz/exp_catalyst_precursor_xyz/Struc46_xyz-1.xyz]

46
Struc46_xyz-1.log	Energy: -803453.1115728
O          2.27626        2.50485       -0.94010
C          1.17996        2.03710       -1.05692
C          0.77189        0.61000       -1.36187
C         -0.77189        0.61023       -1.36180
C         -1.09140       -0.43179       -0.22742
C         -2.41470       -1.13125       -0.27278
C         -2.50034       -2.45144        0.16112
C         -3.72307       -3.10413        0.16542
C         -4.86971       -2.44176       -0.25357
C         -4.78686       -1.12472       -0.67952
C         -3.56266       -0.46813       -0.69310
C         -0.69513        0.23558        1.07981
C          0.69499        0.23553        1.07979
C          1.41585        0.85378        2.07820
C          0.69533        1.46140        3.10783
C         -0.69533        1.46145        3.10785
C         -1.41592        0.85389        2.07823
C          1.09121       -0.43197       -0.22741
C          2.41443       -1.13155       -0.27271
C          3.56246       -0.46847       -0.69291
C          4.78662       -1.12514       -0.67928
C          4.86936       -2.44220       -0.25341
C          3.72264       -3.10453        0.16547
C          2.49995       -2.45176        0.16113
O         -0.00016       -1.33625       -0.41910
N          0.00038        2.75223       -0.89621
O          0.00061        4.08248       -0.62763
C         -1.17945        2.03745       -1.05664
O         -2.27557        2.50560       -0.93973
H          1.21434        0.28088       -2.30036
H         -1.21454        0.28133       -2.30027
H         -1.60306       -2.96194        0.48431
H         -3.78116       -4.13303        0.49607
H         -5.82393       -2.95237       -0.24906
H         -5.67631       -0.60263       -1.00740
H         -3.50388        0.56241       -1.02158
H          2.49877        0.86523        2.06391
H          1.22659        1.93750        3.92168
H         -1.22653        1.93760        3.92170
H         -2.49884        0.86545        2.06394
H          3.50376        0.56210       -1.02132
H          5.67612       -0.60308       -1.00707
H          5.82354       -2.95288       -0.24886
H          3.78065       -4.13345        0.49607
H          1.60262       -2.96222        0.48423
H          0.00075        4.16444        0.33691
