# Supplementary material for: Data-Driven Workflow for the Development and Discovery of N-Oxyl Hydrogen Atom Transfer Catalysts
Source: ACS Cent Sci. 2025 Mar 24;11(4):592–600. doi: 10.1021/acscentsci.4c01919 (PMC12022910; doi:10.1021/acscentsci.4c01919)
Supplement: Supplementary file 4 — oc4c01919_si_004.zip [file oc4c01919_si_004.zip › optimized_xyz/exp_catalyst_precursor_xyz/Struc8_conf-1.xyz]

15
Struc8_conf-1.log	Energy: -308226.3370514
O         -0.99989        1.91129        0.00393
C         -0.53896        0.80321        0.01001
N         -1.17414       -0.39758        0.05175
C         -0.25575       -1.51054       -0.00303
C          1.11629       -0.84825       -0.01552
O          2.19033       -1.37515        0.00513
C         -2.60682       -0.53516       -0.01431
N          0.83942        0.49656       -0.06147
O          1.78404        1.45416        0.12425
H         -0.33764       -2.16726        0.86595
H         -0.38048       -2.11018       -0.90898
H         -2.97433       -1.12161        0.82943
H         -2.91108       -1.02180       -0.94405
H         -3.04039        0.46138        0.02699
H          1.90247        1.88865       -0.73070
