# Supplementary material for: Data-Driven Workflow for the Development and Discovery of N-Oxyl Hydrogen Atom Transfer Catalysts
Source: ACS Cent Sci. 2025 Mar 24;11(4):592–600. doi: 10.1021/acscentsci.4c01919 (PMC12022910; doi:10.1021/acscentsci.4c01919)
Supplement: Supplementary file 4 — oc4c01919_si_004.zip [file oc4c01919_si_004.zip › optimized_xyz/exp_catalyst_precursor_xyz/Struc43_conf-2.xyz]

22
Struc43_conf-2.log	Energy: -417844.2005670
O         -1.37275        2.28163       -0.09496
C         -0.96272        1.18274       -0.33066
C          0.33665        0.77175       -0.98302
C          0.33662       -0.77174       -0.98304
C          1.62211       -1.07278       -0.17189
C          1.41147       -0.77564        1.31989
C          1.41151        0.77563        1.31988
C          1.62218        1.07271       -0.17191
O          2.46525       -0.00006       -0.58728
N         -1.62135        0.00003        0.00189
O         -2.87310        0.00006        0.53008
C         -0.96282       -1.18269       -0.33080
O         -1.37283       -2.28156       -0.09495
H          0.39699        1.21066       -1.97680
H          0.39697       -1.21063       -1.97683
H          2.08489       -2.02672       -0.40234
H          0.49889       -1.21798        1.71736
H          2.24869       -1.16871        1.89249
H          0.49894        1.21802        1.71732
H          2.24874        1.16868        1.89246
H          2.08501        2.02663       -0.40238
H         -2.77237       -0.00057        1.49164
