# Supplementary material for: Data-Driven Workflow for the Development and Discovery of N-Oxyl Hydrogen Atom Transfer Catalysts
Source: ACS Cent Sci. 2025 Mar 24;11(4):592–600. doi: 10.1021/acscentsci.4c01919 (PMC12022910; doi:10.1021/acscentsci.4c01919)
Supplement: Supplementary file 4 — oc4c01919_si_004.zip [file oc4c01919_si_004.zip › optimized_xyz/exp_catalyst_precursor_xyz/Struc16_conf-2.xyz]

32
Struc16_conf-2.log	Energy: -736612.2157913
O         -2.32158       -2.38139       -0.41935
C         -2.56325       -1.21967       -0.25428
N         -1.72740       -0.13567       -0.32828
C         -0.31755       -0.28754       -0.38351
C          0.42048        0.42832       -1.31930
C          1.80153        0.31311       -1.35241
C          2.42378       -0.53874       -0.45970
O          3.80831       -0.70465       -0.53352
C          4.55056        0.11764        0.23496
F          5.82144       -0.17416        0.03650
F          4.35760        1.40305       -0.06716
F          4.27980       -0.02200        1.53363
C          1.70380       -1.28256        0.45802
C          0.32655       -1.14813        0.49997
C         -2.39072        1.11112        0.09713
C         -1.86206        1.58568        1.44843
C         -2.33604        2.22313       -0.94256
N         -3.83688       -0.69142        0.03224
O         -4.89341       -1.50225        0.29479
C         -3.84137        0.65692        0.27447
O         -4.77760        1.34281        0.57142
H         -0.08827        1.05667       -2.03643
H          2.39510        0.85945       -2.07225
H          2.22400       -1.95148        1.12956
H         -0.25776       -1.72203        1.20619
H         -0.81652        1.88139        1.35368
H         -1.93604        0.79355        2.19488
H         -2.44711        2.44099        1.78408
H         -3.04417        3.00025       -0.65537
H         -1.33900        2.66074       -0.98332
H         -2.60694        1.84801       -1.92980
H         -5.28282       -1.73154       -0.55963
