# Supplementary material for: Data-Driven Workflow for the Development and Discovery of N-Oxyl Hydrogen Atom Transfer Catalysts
Source: ACS Cent Sci. 2025 Mar 24;11(4):592–600. doi: 10.1021/acscentsci.4c01919 (PMC12022910; doi:10.1021/acscentsci.4c01919)
Supplement: Supplementary file 4 — oc4c01919_si_004.zip [file oc4c01919_si_004.zip › optimized_xyz/exp_catalyst_precursor_xyz/Struc21_conf-2.xyz]

35
Struc21_conf-2.log	Energy: -551123.2149238
O         -0.78705        2.88453       -0.12917
C         -0.05286        1.93701       -0.14421
N         -0.34513        0.60561       -0.23033
C         -1.68477        0.13622       -0.11869
C         -2.28967       -0.50556       -1.19174
C         -3.58947       -0.97668       -1.07108
C         -4.29060       -0.79004        0.11140
C         -3.69185       -0.12797        1.17525
C         -2.38926        0.33168        1.06354
C          0.84653       -0.25266       -0.07834
C          0.99694       -1.23707       -1.24317
C          2.17293       -2.19570       -1.05878
C          2.06242       -2.94159        0.26805
C          1.98651       -1.96117        1.43505
C          0.81254       -0.99926        1.26513
N          1.35356        2.00351       -0.11544
O          2.00456        3.17781        0.08558
C          1.97480        0.78300       -0.06800
O          3.15903        0.58875       -0.01593
H         -1.74493       -0.61475       -2.12007
H         -4.05844       -1.47694       -1.90806
H         -5.30662       -1.15117        0.20133
H         -4.24012        0.03092        2.09437
H         -1.91169        0.85496        1.88209
H          1.08019       -0.67850       -2.17876
H          0.07172       -1.81896       -1.28951
H          3.11027       -1.63804       -1.08559
H          2.18648       -2.89997       -1.89239
H          1.16288       -3.56736        0.25988
H          2.91484       -3.61059        0.39497
H          2.91832       -1.39566        1.49447
H          1.86997       -2.49737        2.37837
H          0.77659       -0.27056        2.07955
H         -0.12748       -1.56005        1.29237
H          2.04151        3.62016       -0.77289
