# Supplementary material for: Data-Driven Workflow for the Development and Discovery of N-Oxyl Hydrogen Atom Transfer Catalysts
Source: ACS Cent Sci. 2025 Mar 24;11(4):592–600. doi: 10.1021/acscentsci.4c01919 (PMC12022910; doi:10.1021/acscentsci.4c01919)
Supplement: Supplementary file 4 — oc4c01919_si_004.zip [file oc4c01919_si_004.zip › optimized_xyz/exp_catalyst_precursor_xyz/Struc21_conf-3.xyz]

35
Struc21_conf-3.log	Energy: -551124.2210518
O          0.76477        2.89167        0.14634
C          0.05330        1.91557        0.15020
N          0.34908        0.59312        0.23658
C          1.68570        0.11545        0.12159
C          2.39204        0.31464       -1.05872
C          3.69147       -0.15367       -1.17216
C          4.28345       -0.82837       -0.11258
C          3.57922       -1.01960        1.06745
C          2.28294       -0.53993        1.19057
C         -0.85696       -0.24973        0.07534
C         -1.03220       -1.21942        1.24839
C         -2.21719       -2.16616        1.05871
C         -2.10197       -2.92366       -0.26111
C         -1.99946       -1.95367       -1.43487
C         -0.81224       -1.00881       -1.25941
N         -1.33321        2.00046        0.06480
O         -1.94147        3.22107        0.03869
C         -1.97866        0.80169        0.04426
O         -3.16580        0.61809       -0.00307
H          1.91872        0.84517       -1.87512
H          4.24201        0.00753       -2.08948
H          5.29680       -1.19646       -0.20397
H          4.04329       -1.53025        1.90081
H          1.73569       -0.65211        2.11698
H         -1.12152       -0.64994        2.17656
H         -0.11438       -1.81163        1.31169
H         -2.24693       -2.86358        1.89757
H         -3.14765       -1.59700        1.07207
H         -1.21147       -3.56195       -0.23856
H         -2.96227       -3.58155       -0.39255
H         -2.92164       -1.37411       -1.50781
H         -1.88129       -2.49868       -2.37289
H         -0.75416       -0.28906       -2.08047
H          0.11835       -1.58575       -1.26836
H         -1.18134        3.83175        0.04231
