# Supplementary material for: Data-Driven Workflow for the Development and Discovery of N-Oxyl Hydrogen Atom Transfer Catalysts
Source: ACS Cent Sci. 2025 Mar 24;11(4):592–600. doi: 10.1021/acscentsci.4c01919 (PMC12022910; doi:10.1021/acscentsci.4c01919)
Supplement: Supplementary file 4 — oc4c01919_si_004.zip [file oc4c01919_si_004.zip › optimized_xyz/exp_catalyst_precursor_xyz/Struc16_conf-3.xyz]

32
Struc16_conf-3.log	Energy: -736612.9718461
O          1.84195        2.34059       -0.43381
C          2.30349        1.23390       -0.29263
N          1.69583        0.01651       -0.21292
C          0.29621       -0.11366       -0.01863
C         -0.35246        0.67014        0.93035
C         -1.71492        0.52939        1.13172
C         -2.41160       -0.40630        0.38794
O         -3.77101       -0.59868        0.63838
C         -4.62713        0.15055       -0.08770
F         -4.44714        1.45640        0.10942
F         -4.50321       -0.06905       -1.39718
F         -5.85442       -0.16581        0.27781
C         -1.78437       -1.19290       -0.55967
C         -0.42399       -1.03343       -0.77225
C          2.67266       -1.04823        0.10132
C          2.47334       -1.57541        1.51880
C          2.69516       -2.17930       -0.91831
N          3.67076        1.00374       -0.18109
O          4.54815        2.04142       -0.29038
C          4.01102       -0.29582        0.03971
O          5.10510       -0.76807        0.17019
H          0.21167        1.39632        1.49952
H         -2.23969        1.12868        1.86283
H         -2.36305       -1.90586       -1.13045
H          0.07582       -1.60849       -1.53847
H          1.51728       -2.09512        1.59217
H          2.48663       -0.75987        2.24322
H          3.27733       -2.27052        1.75768
H          3.59691       -2.76964       -0.75634
H          1.82919       -2.82840       -0.79236
H          2.71081       -1.78719       -1.93536
H          3.95584        2.80898       -0.39378
