# Supplementary material for: Data-Driven Workflow for the Development and Discovery of N-Oxyl Hydrogen Atom Transfer Catalysts
Source: ACS Cent Sci. 2025 Mar 24;11(4):592–600. doi: 10.1021/acscentsci.4c01919 (PMC12022910; doi:10.1021/acscentsci.4c01919)
Supplement: Supplementary file 4 — oc4c01919_si_004.zip [file oc4c01919_si_004.zip › optimized_xyz/exp_catalyst_precursor_xyz/Struc52_conf-1.xyz]

39
Struc52_conf-1.log	Energy: -693840.1003551
O          2.46598        2.50464       -0.05428
C          1.55683        1.72274       -0.06577
N          1.71826        0.34556       -0.02746
C          0.66256       -0.56527       -0.04673
C          0.93095       -1.93744       -0.06668
C         -0.11539       -2.83310       -0.10003
C         -1.43351       -2.39455       -0.08772
C         -1.72993       -1.04051       -0.05508
C         -3.16528       -0.65999        0.02645
C         -4.04976       -1.08389       -0.95969
C         -5.40538       -0.80068       -0.85836
C         -5.88891       -0.10611        0.23926
C         -5.01148        0.30822        1.23429
C         -3.65893        0.03628        1.12676
C         -0.66865       -0.11280       -0.06066
C         -0.90949        1.33110       -0.16564
N          0.22767        2.11100       -0.12480
O          0.02617        3.46173       -0.22147
O         -1.97739        1.89826       -0.29940
C          3.07887       -0.11604        0.03959
C          3.62344       -0.44994        1.26867
C          4.93041       -0.91037        1.33164
C          5.68235       -1.02786        0.17046
C          5.12935       -0.68326       -1.05540
C          3.82167       -0.22574       -1.12397
H          1.95191       -2.28799       -0.06494
H          0.09793       -3.89399       -0.12205
H         -2.24737       -3.10694       -0.07612
H         -3.66978       -1.62505       -1.81771
H         -6.08167       -1.12403       -1.63896
H         -6.94551        0.11268        0.32184
H         -5.38376        0.84800        2.09519
H         -2.97463        0.36768        1.89775
H         -0.94586        3.50388       -0.32089
H          3.02258       -0.34649        2.16319
H          5.36291       -1.17081        2.28846
H          6.70300       -1.38336        0.22179
H          5.71717       -0.76641       -1.95979
H          3.37507        0.05521       -2.06890
