# Supplementary material for: Data-Driven Workflow for the Development and Discovery of N-Oxyl Hydrogen Atom Transfer Catalysts
Source: ACS Cent Sci. 2025 Mar 24;11(4):592–600. doi: 10.1021/acscentsci.4c01919 (PMC12022910; doi:10.1021/acscentsci.4c01919)
Supplement: Supplementary file 4 — oc4c01919_si_004.zip [file oc4c01919_si_004.zip › optimized_xyz/exp_catalyst_precursor_xyz/Struc40_xyz-1.xyz]

51
Struc40_xyz-1.log	Energy: -852645.1118282
O          0.64652        4.36717        0.01162
N          0.27679        3.05394        0.06023
C          0.86947        2.11811       -0.79709
C         -0.07438        0.93934       -0.80112
C          0.22292       -0.31111       -1.51187
C          1.45741       -0.96847       -1.38484
C          2.51870       -0.49706       -0.46565
C          3.84064       -0.40982       -0.89848
C          4.83472        0.02911       -0.03907
C          4.52384        0.37719        1.26959
C          3.21242        0.28145        1.71207
C          2.21600       -0.15175        0.84912
C          1.66569       -2.13975       -2.11297
C          0.68473       -2.66090       -2.94009
C         -0.53564       -2.00933       -3.06047
C         -0.75920       -0.84289       -2.35082
C         -1.20171        1.29907       -0.16699
C         -2.46179        0.55340       -0.01404
C         -2.51232       -0.71820        0.56983
C         -1.36494       -1.29367        1.32143
C         -0.68857       -2.42414        0.86914
C          0.32232       -2.98936        1.63518
C          0.65756       -2.44096        2.86550
C         -0.00884       -1.31135        3.32127
C         -1.00783       -0.73515        2.54900
C         -3.70647       -1.43312        0.51809
C         -4.84182       -0.89024       -0.06388
C         -4.80329        0.39452       -0.58704
C         -3.61849        1.11095       -0.55965
O          1.87445        2.28318       -1.41756
C         -1.04703        2.70462        0.34163
O         -1.85719        3.39884        0.88101
H          1.23044        4.50372        0.76754
H          4.08045       -0.65427       -1.92593
H          5.85418        0.10958       -0.39342
H          5.30177        0.71950        1.93964
H          2.96047        0.53491        2.73433
H          1.19751       -0.24354        1.20346
H          2.60938       -2.65872       -1.99960
H          0.87074       -3.57594       -3.48739
H         -1.30713       -2.40351       -3.70845
H         -1.70253       -0.32159       -2.45303
H         -0.94655       -2.84830       -0.09500
H          0.85117       -3.85868        1.26630
H          1.44325       -2.88601        3.46180
H          0.24814       -0.87753        4.27918
H         -1.53673        0.14199        2.90376
H         -3.74193       -2.41771        0.96779
H         -5.76067       -1.46142       -0.08838
H         -5.69075        0.83615       -1.02042
H         -3.57366        2.10720       -0.98105
