# Supplementary material for: Data-Driven Workflow for the Development and Discovery of N-Oxyl Hydrogen Atom Transfer Catalysts
Source: ACS Cent Sci. 2025 Mar 24;11(4):592–600. doi: 10.1021/acscentsci.4c01919 (PMC12022910; doi:10.1021/acscentsci.4c01919)
Supplement: Supplementary file 4 — oc4c01919_si_004.zip [file oc4c01919_si_004.zip › optimized_xyz/exp_catalyst_precursor_xyz/Struc29_conf-1.xyz]

23
Struc29_conf-1.log	Energy: -465553.1811658
O         -2.08202       -2.32078        0.00001
C         -1.44471       -1.30312        0.00001
C          0.03867       -1.23687        0.00000
C          0.75422       -2.40600       -0.00000
C          2.16152       -2.37637       -0.00001
C          2.82791       -1.18072       -0.00001
C          2.11842        0.04352       -0.00000
C          0.70526        0.00890        0.00000
C         -0.01544        1.22429        0.00000
C          0.63932        2.42863        0.00001
C          2.04621        2.46556        0.00001
C          2.76696        1.30154        0.00000
N         -2.06847       -0.05522        0.00000
O         -3.43777       -0.07690       -0.00001
C         -1.48886        1.19650       -0.00000
O         -2.20767        2.17704       -0.00001
H          0.21427       -3.34399        0.00000
H          2.71349       -3.30646       -0.00001
H          3.91097       -1.15508       -0.00001
H          0.05525        3.33976        0.00001
H          2.55427        3.42027        0.00001
H          3.85008        1.32755       -0.00000
H         -3.65617        0.87446       -0.00002
