# Supplementary material for: Data-Driven Workflow for the Development and Discovery of N-Oxyl Hydrogen Atom Transfer Catalysts
Source: ACS Cent Sci. 2025 Mar 24;11(4):592–600. doi: 10.1021/acscentsci.4c01919 (PMC12022910; doi:10.1021/acscentsci.4c01919)
Supplement: Supplementary file 4 — oc4c01919_si_004.zip [file oc4c01919_si_004.zip › optimized_xyz/exp_catalyst_precursor_xyz/Struc21_conf-7.xyz]

35
Struc21_conf-7.log	Energy: -551118.9807353
O          0.77291        2.91765       -0.20360
C          0.07656        1.93081       -0.13383
N          0.37360        0.59829       -0.13114
C          1.69218        0.08305       -0.05420
C          2.76361        0.90404        0.30694
C          4.04410        0.37985        0.38028
C          4.28899       -0.95772        0.10856
C          3.22526       -1.77389       -0.23902
C          1.93873       -1.26379       -0.32400
C         -0.86352       -0.21657       -0.05940
C         -0.91744       -1.01835        1.25073
C         -2.18921       -1.86535        1.38777
C         -2.61767       -2.52677        0.06281
C         -1.47994       -2.53857       -0.95387
C         -1.09719       -1.10374       -1.31629
N         -1.30621        2.03568       -0.03928
O         -1.89427        3.26445       -0.07104
C         -1.96564        0.84991       -0.02330
O         -3.15249        0.66629       -0.00623
H          2.59756        1.94652        0.52156
H          4.85908        1.03467        0.66011
H          5.29195       -1.35764        0.16959
H          3.38867       -2.82229       -0.45204
H          1.13634       -1.92932       -0.59750
H         -0.82437       -0.32488        2.08939
H         -0.03853       -1.66222        1.28390
H         -3.00343       -1.24823        1.76354
H         -1.99236       -2.62786        2.14289
H         -2.97381       -3.54047        0.24663
H         -3.44961       -1.96371       -0.36420
H         -1.78019       -3.06356       -1.86161
H         -0.62329       -3.08531       -0.54756
H         -1.92082       -0.67377       -1.88912
H         -0.21612       -1.06584       -1.95500
H         -1.12499        3.86144       -0.12989
