# Supplementary material for: Data-Driven Workflow for the Development and Discovery of N-Oxyl Hydrogen Atom Transfer Catalysts
Source: ACS Cent Sci. 2025 Mar 24;11(4):592–600. doi: 10.1021/acscentsci.4c01919 (PMC12022910; doi:10.1021/acscentsci.4c01919)
Supplement: Supplementary file 4 — oc4c01919_si_004.zip [file oc4c01919_si_004.zip › optimized_xyz/exp_catalyst_precursor_xyz/Struc16_conf-7.xyz]

32
Struc16_conf-7.log	Energy: -736612.8701707
O          1.97221        2.29962       -0.69266
C          2.38465        1.20513       -0.39264
N          1.75294        0.00072       -0.32350
C          0.33858       -0.11199       -0.36448
C         -0.26285       -1.04293       -1.20390
C         -1.63926       -1.17486       -1.21980
C         -2.41549       -0.35645       -0.41467
O         -3.77945       -0.57553       -0.52585
C         -4.65519        0.14129        0.20427
F         -4.46820       -0.01108        1.51643
F         -4.58874        1.44696       -0.05717
F         -5.86686       -0.28307       -0.09597
C         -1.83458        0.59450        0.41001
C         -0.45240        0.70275        0.43354
C          2.64364       -1.03933        0.23218
C          2.20167       -1.45099        1.63292
C          2.80780       -2.24691       -0.68045
N          3.71061        0.97872       -0.03490
O          4.61164        2.00128       -0.07462
C          3.98720       -0.30152        0.33633
O          5.03644       -0.76762        0.68199
H          0.34660       -1.64943       -1.85900
H         -2.12830       -1.89273       -1.86353
H         -2.43051        1.24337        1.03331
H          0.01619        1.44145        1.06992
H          1.23690       -1.95742        1.58526
H          2.10951       -0.58018        2.28353
H          2.94133       -2.12921        2.05667
H          3.64412       -2.84368       -0.31680
H          1.90897       -2.86302       -0.66616
H          3.01813       -1.93585       -1.70389
H          4.05709        2.76121       -0.33077
