# Supplementary material for: Data-Driven Workflow for the Development and Discovery of N-Oxyl Hydrogen Atom Transfer Catalysts
Source: ACS Cent Sci. 2025 Mar 24;11(4):592–600. doi: 10.1021/acscentsci.4c01919 (PMC12022910; doi:10.1021/acscentsci.4c01919)
Supplement: Supplementary file 4 — oc4c01919_si_004.zip [file oc4c01919_si_004.zip › optimized_xyz/exp_catalyst_precursor_xyz/Struc16_conf-6.xyz]

32
Struc16_conf-6.log	Energy: -736612.0456170
O         -2.24385       -2.34915       -0.55151
C         -2.54283       -1.20497       -0.35822
N         -1.73902       -0.10481       -0.21832
C         -0.33558       -0.22835       -0.04561
C          0.53239        0.53196       -0.81469
C          1.90664        0.44843       -0.63229
C          2.39920       -0.43113        0.31700
O          3.74471       -0.62021        0.59365
C          4.68869        0.07865       -0.06323
F          5.86308       -0.29739        0.40376
F          4.66749       -0.14439       -1.37820
F          4.56626        1.39538        0.11696
C          1.54498       -1.21691        1.07655
C          0.17960       -1.11003        0.90014
C         -2.50023        1.09823        0.16392
C         -2.22502        1.49103        1.61328
C         -2.29528        2.27620       -0.77958
N         -3.86202       -0.71951       -0.26323
O         -4.92449       -1.56426       -0.23827
C         -3.94665        0.60937        0.05825
O         -4.93884        1.25820        0.23175
H          0.13706        1.18440       -1.58064
H          2.56274        1.05183       -1.24061
H          1.96689       -1.89986        1.80080
H         -0.49514       -1.72196        1.48343
H         -2.88250        2.31241        1.89541
H         -1.18724        1.80933        1.71935
H         -2.40424        0.64991        2.28453
H         -3.05406        3.02876       -0.56583
H         -1.31208        2.72077       -0.62713
H         -2.39277        1.96391       -1.81964
H         -5.13840       -1.76311       -1.15964
