# Supplementary material for: Data-Driven Workflow for the Development and Discovery of N-Oxyl Hydrogen Atom Transfer Catalysts
Source: ACS Cent Sci. 2025 Mar 24;11(4):592–600. doi: 10.1021/acscentsci.4c01919 (PMC12022910; doi:10.1021/acscentsci.4c01919)
Supplement: Supplementary file 4 — oc4c01919_si_004.zip [file oc4c01919_si_004.zip › optimized_xyz/exp_catalyst_precursor_xyz/Struc21_conf-6.xyz]

35
Struc21_conf-6.log	Energy: -551119.4461923
O          0.17788       -3.00172       -0.18553
C         -0.37449       -1.92721       -0.18772
N          0.12462       -0.66423       -0.27444
C          1.51619       -0.40579       -0.12834
C          2.17922        0.38250       -1.06050
C          3.53069        0.65203       -0.89993
C          4.22666        0.11675        0.17425
C          3.56627       -0.68930        1.09178
C          2.21218       -0.94638        0.94723
C         -0.94084        0.34795       -0.10179
C         -1.03019        1.39298       -1.23119
C         -0.37172        2.71318       -0.84080
C         -1.11636        3.35820        0.33815
C         -1.66079        2.30207        1.31794
C         -0.81478        1.03356        1.27388
N         -1.75735       -1.80186       -0.10013
O         -2.54315       -2.91665       -0.09121
C         -2.20961       -0.51936       -0.10635
O         -3.34885       -0.13941       -0.09950
H          1.63990        0.77144       -1.91326
H          4.04260        1.26894       -1.62664
H          5.28267        0.32038        0.29208
H          4.10530       -1.11649        1.92700
H          1.68884       -1.57471        1.65592
H         -2.09204        1.57213       -1.41976
H         -0.61068        0.97071       -2.14470
H         -0.36075        3.38894       -1.69678
H          0.67167        2.53989       -0.56942
H         -0.44123        4.04013        0.85801
H         -1.94465        3.96192       -0.03646
H         -2.68938        2.04133        1.06382
H         -1.67812        2.69937        2.33268
H         -1.10110        0.32878        2.05777
H          0.23890        1.28056        1.43267
H         -1.88442       -3.63556       -0.10061
