# Supplementary material for: Data-Driven Workflow for the Development and Discovery of N-Oxyl Hydrogen Atom Transfer Catalysts
Source: ACS Cent Sci. 2025 Mar 24;11(4):592–600. doi: 10.1021/acscentsci.4c01919 (PMC12022910; doi:10.1021/acscentsci.4c01919)
Supplement: Supplementary file 4 — oc4c01919_si_004.zip [file oc4c01919_si_004.zip › optimized_xyz/exp_catalyst_precursor_xyz/Struc38_conf-2.xyz]

19
Struc38_conf-2.log	Energy: -322824.1880032
O          0.27098       -2.39068       -0.17672
C          0.14495       -1.23038        0.08219
C          1.19594       -0.24577        0.58225
C          2.52765       -0.44882       -0.12317
C          0.53035        1.14757        0.47429
C          1.01906        2.02670       -0.67697
N         -1.03547       -0.50927        0.00914
O         -2.22983       -1.06746       -0.33148
C         -0.93278        0.83567        0.24504
O         -1.88730        1.57325        0.19576
H          1.32255       -0.49018        1.64070
H          2.45245       -0.23674       -1.18923
H          3.29435        0.19687        0.30437
H          2.84148       -1.48515       -0.00914
H          0.61718        1.70319        1.40837
H          0.44041        2.94875       -0.70265
H          0.89673        1.52157       -1.63646
H          2.07196        2.27540       -0.55237
H         -2.83068       -0.29959       -0.32995
