# Supplementary material for: Data-Driven Workflow for the Development and Discovery of N-Oxyl Hydrogen Atom Transfer Catalysts
Source: ACS Cent Sci. 2025 Mar 24;11(4):592–600. doi: 10.1021/acscentsci.4c01919 (PMC12022910; doi:10.1021/acscentsci.4c01919)
Supplement: Supplementary file 4 — oc4c01919_si_004.zip [file oc4c01919_si_004.zip › optimized_xyz/exp_catalyst_precursor_xyz/Struc24_conf-1.xyz]

17
Struc24_conf-1.log	Energy: -345369.5691334
O          2.16235        1.21904        0.12107
N          1.04597        0.46443       -0.03574
C         -0.23119        0.96925       -0.01189
C         -1.11554       -0.27088       -0.00041
C         -1.96397       -0.33723       -1.25515
C         -1.93214       -0.32455        1.27649
O         -0.17409       -1.37104       -0.00639
C          1.09485       -0.93349       -0.00200
O          2.07159       -1.60574        0.00345
O         -0.56783        2.11692       -0.00727
H          2.55143        1.32220       -0.75805
H         -1.33556       -0.33713       -2.14570
H         -2.56156       -1.24796       -1.24475
H         -2.62372        0.52905       -1.28825
H         -2.59576        0.53849        1.31502
H         -2.52368       -1.23922        1.29245
H         -1.28112       -0.30849        2.15041
