# Supplementary material for: Data-Driven Workflow for the Development and Discovery of N-Oxyl Hydrogen Atom Transfer Catalysts
Source: ACS Cent Sci. 2025 Mar 24;11(4):592–600. doi: 10.1021/acscentsci.4c01919 (PMC12022910; doi:10.1021/acscentsci.4c01919)
Supplement: Supplementary file 4 — oc4c01919_si_004.zip [file oc4c01919_si_004.zip › optimized_xyz/exp_catalyst_precursor_xyz/Struc13_conf-1.xyz]

28
Struc13_conf-1.log	Energy: -540158.5789588
O          0.81029       -2.35372       -0.52875
C          1.18034       -1.23068       -0.33381
N          0.45411       -0.07360       -0.25136
C         -0.96341       -0.08787       -0.15756
C         -1.72516        0.69355       -1.01798
C         -3.10754        0.71100       -0.90832
C         -3.70408       -0.08148        0.05205
F         -5.03895       -0.07615        0.15673
C         -2.97113       -0.88675        0.90337
C         -1.59053       -0.88030        0.79839
C          1.28013        1.07752        0.15355
C          1.20787        2.24848       -0.81752
C          0.95948        1.51657        1.58007
N          2.52556       -0.84028       -0.17412
O          3.52113       -1.75892       -0.08283
C          2.69058        0.48430        0.13153
O          3.71721        1.06348        0.34776
H         -1.23520        1.27443       -1.78709
H         -3.72247        1.31154       -1.56400
H         -3.48269       -1.49953        1.63246
H         -0.99053       -1.50413        1.44748
H          1.99899        2.95604       -0.57012
H          0.24700        2.75564       -0.73180
H          1.34653        1.91114       -1.84504
H          1.65979        2.29340        1.88450
H         -0.05647        1.91060        1.62590
H          1.04145        0.67757        2.27253
H          3.75809       -1.99690       -0.98913
