# Supplementary material for: Data-Driven Workflow for the Development and Discovery of N-Oxyl Hydrogen Atom Transfer Catalysts
Source: ACS Cent Sci. 2025 Mar 24;11(4):592–600. doi: 10.1021/acscentsci.4c01919 (PMC12022910; doi:10.1021/acscentsci.4c01919)
Supplement: Supplementary file 4 — oc4c01919_si_004.zip [file oc4c01919_si_004.zip › optimized_xyz/exp_catalyst_precursor_xyz/Struc29_conf-2.xyz]

23
Struc29_conf-2.log	Energy: -465553.1808100
O          2.08232        2.32071       -0.00003
C          1.44503        1.30284       -0.00006
C         -0.03858        1.23682        0.00002
C         -0.75370        2.40611        0.00001
C         -2.16115        2.37671        0.00000
C         -2.82769        1.18115       -0.00001
C         -2.11847       -0.04326       -0.00000
C         -0.70530       -0.00887        0.00003
C          0.01497       -1.22447        0.00005
C         -0.63986       -2.42878        0.00002
C         -2.04686       -2.46541       -0.00002
C         -2.76721       -1.30112       -0.00003
N          2.06876        0.05514        0.00002
O          3.43777        0.07623       -0.00001
C          1.48842       -1.19684        0.00019
O          2.20776       -2.17693       -0.00014
H         -0.21328        3.34383       -0.00000
H         -2.71299        3.30686       -0.00001
H         -3.91078        1.15569       -0.00002
H         -0.05570       -3.33983        0.00005
H         -2.55525       -3.41991       -0.00004
H         -3.85037       -1.32686       -0.00005
H          3.65667       -0.87504        0.00027
