# Supplementary material for: Data-Driven Workflow for the Development and Discovery of N-Oxyl Hydrogen Atom Transfer Catalysts
Source: ACS Cent Sci. 2025 Mar 24;11(4):592–600. doi: 10.1021/acscentsci.4c01919 (PMC12022910; doi:10.1021/acscentsci.4c01919)
Supplement: Supplementary file 4 — oc4c01919_si_004.zip [file oc4c01919_si_004.zip › optimized_xyz/exp_catalyst_precursor_xyz/Struc21_conf-4.xyz]

35
Struc21_conf-4.log	Energy: -551124.2210110
O          0.76441        2.89183        0.14574
C          0.05307        1.91566        0.15040
N          0.34905        0.59322        0.23714
C          1.68568        0.11568        0.12174
C          2.39184        0.31485       -1.05867
C          3.69126       -0.15347       -1.17230
C          4.28343       -0.82817       -0.11283
C          3.57938       -1.01939        1.06732
C          2.28312       -0.53973        1.19061
C         -0.85688       -0.24974        0.07580
C         -1.03189       -1.21992        1.24840
C         -2.21679       -2.16671        1.05845
C         -2.10156       -2.92373       -0.26164
C         -1.99926       -1.95336       -1.43510
C         -0.81220       -1.00835       -1.25933
N         -1.33352        2.00035        0.06598
O         -1.94189        3.22086        0.03833
C         -1.97871        0.80143        0.04475
O         -3.16580        0.61758       -0.00313
H          1.91850        0.84538       -1.87505
H          4.24161        0.00772       -2.08974
H          5.29678       -1.19625       -0.20438
H          4.04356       -1.53004        1.90062
H          1.73602       -0.65195        2.11710
H         -1.12119       -0.65087        2.17686
H         -0.11401       -1.81206        1.31139
H         -2.24638       -2.86442        1.89708
H         -3.14732       -1.59766        1.07208
H         -1.21097       -3.56190       -0.23936
H         -2.96177       -3.58172       -0.39322
H         -2.92156       -1.37400       -1.50791
H         -1.88091       -2.49804       -2.37328
H         -0.75427       -0.28824       -2.08008
H          0.11845       -1.58516       -1.26857
H         -1.18180        3.83158        0.04154
