# Supplementary material for: Data-Driven Workflow for the Development and Discovery of N-Oxyl Hydrogen Atom Transfer Catalysts
Source: ACS Cent Sci. 2025 Mar 24;11(4):592–600. doi: 10.1021/acscentsci.4c01919 (PMC12022910; doi:10.1021/acscentsci.4c01919)
Supplement: Supplementary file 4 — oc4c01919_si_004.zip [file oc4c01919_si_004.zip › optimized_xyz/exp_catalyst_precursor_xyz/Struc16_conf-4.xyz]

32
Struc16_conf-4.log	Energy: -736613.0770543
O          2.36349       -2.36971       -0.42072
C          2.56594       -1.19143       -0.25152
N          1.72688       -0.12053       -0.33413
C          0.31720       -0.27178       -0.39168
C         -0.32536       -1.16042        0.46451
C         -1.70252       -1.29492        0.41789
C         -2.42341       -0.52285       -0.47530
O         -3.80729       -0.68752       -0.55419
C         -4.55025        0.10917        0.24090
F         -4.35639        1.40352       -0.01839
F         -5.82066       -0.17593        0.03201
F         -4.27982       -0.07401        1.53415
C         -1.80172        0.35830       -1.33983
C         -0.42103        0.47372       -1.30387
C          2.40243        1.12200        0.09797
C          2.38471        2.22507       -0.95190
C          1.85118        1.61042        1.43382
N          3.81839       -0.68963        0.08604
O          4.88766       -1.53017        0.17979
C          3.85120        0.65393        0.30469
O          4.78973        1.33739        0.60299
H          0.25853       -1.75478        1.15393
H         -2.22195       -1.98510        1.06817
H         -2.39583        0.92732       -2.04141
H          0.08682        1.12485       -2.00084
H          1.39907        2.68586       -1.00945
H          2.66191        1.83562       -1.93164
H          3.10699        2.98764       -0.66083
H          2.44622        2.45527        1.77847
H          0.81431        1.92735        1.31575
H          1.89392        0.82043        2.18490
H          4.48603       -2.40277        0.01266
