# Supplementary material for: Data-Driven Workflow for the Development and Discovery of N-Oxyl Hydrogen Atom Transfer Catalysts
Source: ACS Cent Sci. 2025 Mar 24;11(4):592–600. doi: 10.1021/acscentsci.4c01919 (PMC12022910; doi:10.1021/acscentsci.4c01919)
Supplement: Supplementary file 4 — oc4c01919_si_004.zip [file oc4c01919_si_004.zip › optimized_xyz/exp_catalyst_precursor_xyz/Struc16_conf-5.xyz]

32
Struc16_conf-5.log	Energy: -736611.9741186
O         -1.93201        2.29779       -0.70436
C         -2.37872        1.22740       -0.40381
N         -1.75250        0.01221       -0.32062
C         -0.33823       -0.10039       -0.36633
C          0.26348       -1.01508       -1.22322
C          1.64012       -1.14705       -1.24284
C          2.41645       -0.34407       -0.42288
O          3.78098       -0.56112       -0.53889
C          4.65674        0.13907        0.20635
F          4.59263        1.45012       -0.02747
F          4.46937       -0.04051        1.51512
F          5.86846       -0.28032       -0.10200
C          1.83614        0.59165        0.41955
C          0.45407        0.69973        0.44543
C         -2.63058       -1.03212        0.23707
C         -2.76508       -2.25783       -0.65682
C         -2.20368       -1.41807        1.65109
N         -3.72878        0.97485       -0.08874
O         -4.62340        1.98731        0.04367
C         -3.97759       -0.30985        0.31545
O         -5.02345       -0.77661        0.66759
H         -0.34630       -1.60977       -1.88888
H          2.12879       -1.85279       -1.90015
H          2.43258        1.22945        1.05371
H         -0.01473        1.42821        1.09330
H         -1.85366       -2.85452       -0.62615
H         -2.97202       -1.96798       -1.68731
H         -3.59158       -2.86636       -0.29025
H         -2.93417       -2.10717        2.07308
H         -1.22710       -1.90292        1.62317
H         -2.13944       -0.53728        2.29157
H         -4.94324        2.18892       -0.84588
