# Supplementary material for: Data-Driven Workflow for the Development and Discovery of N-Oxyl Hydrogen Atom Transfer Catalysts
Source: ACS Cent Sci. 2025 Mar 24;11(4):592–600. doi: 10.1021/acscentsci.4c01919 (PMC12022910; doi:10.1021/acscentsci.4c01919)
Supplement: Supplementary file 4 — oc4c01919_si_004.zip [file oc4c01919_si_004.zip › optimized_xyz/exp_catalyst_precursor_xyz/Struc21_conf-5.xyz]

35
Struc21_conf-5.log	Energy: -551118.4338488
O          0.17097       -3.00015       -0.16312
C         -0.39754       -1.94435       -0.17864
N          0.11105       -0.67713       -0.27378
C          1.50627       -0.43727       -0.12893
C          2.18734        0.31626       -1.07687
C          3.54230        0.56883       -0.91644
C          4.22442        0.05047        0.17459
C          3.54664       -0.72177        1.10857
C          2.18957       -0.96149        0.96304
C         -0.92947        0.35720       -0.10989
C         -0.98331        1.41189       -1.23300
C         -0.29093        2.71049       -0.82946
C         -1.02872        3.37071        0.34549
C         -1.61798        2.32572        1.31111
C         -0.80893        1.03355        1.27229
N         -1.79496       -1.78502       -0.14141
O         -2.62706       -2.84217        0.03999
C         -2.20977       -0.48168       -0.12975
O         -3.34113       -0.08141       -0.12061
H          1.65884        0.69297       -1.94185
H          4.06737        1.15907       -1.65587
H          5.28298        0.24043        0.29285
H          4.07484       -1.13665        1.95685
H          1.65293       -1.56523        1.68302
H         -2.03838        1.62230       -1.42776
H         -0.56848        0.98427       -2.14613
H         -0.25131        3.39020       -1.68148
H          0.74399        2.50430       -0.54900
H         -0.33852        4.02698        0.87838
H         -1.83291        4.00336       -0.03409
H         -2.65009        2.09665        1.04102
H         -1.63877        2.71832        2.32765
H         -1.12748        0.33300        2.04764
H          0.24900        1.24790        1.44890
H         -2.69802       -3.28440       -0.81672
