# Supplementary material for: Data-Driven Workflow for the Development and Discovery of N-Oxyl Hydrogen Atom Transfer Catalysts
Source: ACS Cent Sci. 2025 Mar 24;11(4):592–600. doi: 10.1021/acscentsci.4c01919 (PMC12022910; doi:10.1021/acscentsci.4c01919)
Supplement: Supplementary file 4 — oc4c01919_si_004.zip [file oc4c01919_si_004.zip › optimized_xyz/exp_catalyst_precursor_xyz/Struc38_conf-1.xyz]

19
Struc38_conf-1.log	Energy: -322824.1877591
O         -1.89040       -1.57001        0.19825
C         -0.93442       -0.83430        0.24607
C          0.52845       -1.14890        0.47316
C          1.01468       -2.02505       -0.68145
C          1.19596        0.24334        0.58314
C          2.52967        0.44385       -0.11874
N         -1.03470        0.51073        0.00931
O         -2.22822        1.07097       -0.33100
C          0.14727        1.22945        0.08107
O          0.27580        2.38910       -0.17946
H          0.61603       -1.70714        1.40558
H          0.89088       -1.51701       -1.63924
H          2.06781       -2.27398       -0.55923
H          0.43591       -2.94695       -0.70874
H          1.31994        0.48712        1.64209
H          2.84427        1.48014       -0.00647
H          2.45710        0.22945       -1.18456
H          3.29448       -0.20203        0.31194
H         -2.83061        0.30434       -0.32833
