# Supplementary material for: Data-Driven Workflow for the Development and Discovery of N-Oxyl Hydrogen Atom Transfer Catalysts
Source: ACS Cent Sci. 2025 Mar 24;11(4):592–600. doi: 10.1021/acscentsci.4c01919 (PMC12022910; doi:10.1021/acscentsci.4c01919)
Supplement: Supplementary file 4 — oc4c01919_si_004.zip [file oc4c01919_si_004.zip › optimized_xyz/exp_catalyst_precursor_xyz/Struc42_xyz_1-1.xyz]

24
Struc42_xyz_1-1.log	Energy: -395313.2039481
O         -1.63024       -2.19926       -0.07226
C         -1.11888       -1.12310       -0.26931
C          0.28185       -0.77143       -0.70339
C          0.31364        0.78039       -0.69535
C          1.39600        1.10645        0.35167
C          2.75291        0.72293       -0.26136
C          2.71735       -0.83319       -0.26286
C          1.34328       -1.15499        0.34736
C          1.19201       -0.02212        1.37493
N         -1.79984        0.05221       -0.07838
O         -3.08661        0.04060        0.36522
C         -1.06937        1.21946       -0.24627
O         -1.47482        2.32674       -0.04701
H          0.47708       -1.22878       -1.67291
H          0.52414        1.23580       -1.66243
H          1.33155        2.12607        0.72418
H          3.56671        1.09410        0.36107
H          2.88388        1.14386       -1.25826
H          3.51149       -1.24260        0.36099
H          2.83121       -1.25836       -1.26007
H          1.23138       -2.17246        0.71491
H          0.21984        0.00133        1.87006
H          1.97268       -0.04276        2.13537
H         -3.27046       -0.91274        0.45575
