# Supplementary material for: Data-Driven Workflow for the Development and Discovery of N-Oxyl Hydrogen Atom Transfer Catalysts
Source: ACS Cent Sci. 2025 Mar 24;11(4):592–600. doi: 10.1021/acscentsci.4c01919 (PMC12022910; doi:10.1021/acscentsci.4c01919)
Supplement: Supplementary file 4 — oc4c01919_si_004.zip [file oc4c01919_si_004.zip › optimized_xyz/exp_catalyst_precursor_xyz/Struc32_conf-2.xyz]

19
Struc32_conf-2.log	Energy: -322817.0511191
O         -2.13933        0.86663       -0.27782
N         -0.89983        0.35141        0.03020
C         -0.87173       -1.02248        0.18191
C          0.44695       -1.75137        0.28177
C          1.49971       -1.24212       -0.70609
C          2.27094       -0.02934       -0.18355
C          1.42698        0.88961        0.70307
C          0.11114        1.32456        0.10312
O         -0.11522        2.44860       -0.24445
O         -1.93202       -1.61523        0.14180
H         -2.70499        0.07325       -0.22029
H          0.81639       -1.71381        1.30936
H          0.18595       -2.78792        0.07872
H          2.19701       -2.04901       -0.93046
H          1.00312       -0.99492       -1.64692
H          3.12222       -0.36339        0.41267
H          2.67528        0.54195       -1.01963
H          1.96464        1.81311        0.90577
H          1.22784        0.40766        1.66176
