# Supplementary material for: Data-Driven Workflow for the Development and Discovery of N-Oxyl Hydrogen Atom Transfer Catalysts
Source: ACS Cent Sci. 2025 Mar 24;11(4):592–600. doi: 10.1021/acscentsci.4c01919 (PMC12022910; doi:10.1021/acscentsci.4c01919)
Supplement: Supplementary file 4 — oc4c01919_si_004.zip [file oc4c01919_si_004.zip › optimized_xyz/exp_catalyst_precursor_xyz/Struc21_conf-10.xyz]

35
Struc21_conf-10.log	Energy: -551118.9740680
O          0.04256       -3.01941       -0.19921
C          0.52643       -1.91365       -0.15960
N         -0.04553       -0.68467       -0.23956
C         -1.45607       -0.50321       -0.15756
C         -2.12273       -0.78313        1.02953
C         -3.49090       -0.57808        1.11827
C         -4.19397       -0.09080        0.02478
C         -3.53027        0.16992       -1.16570
C         -2.16304       -0.04500       -1.26227
C          0.94365        0.39226       -0.01967
C          0.70726        1.16360        1.29613
C         -0.09416        2.43839        1.05484
C          0.71420        3.42135        0.19037
C          1.63251        2.68624       -0.80153
C          1.00953        1.35709       -1.21712
N          1.89597       -1.70114       -0.01384
O          2.74820       -2.76494        0.03971
C          2.25753       -0.39410        0.09319
O          3.36006        0.05737        0.24651
H         -1.56575       -1.17330        1.87174
H         -4.00817       -0.80054        2.04211
H         -5.26110        0.07280        0.09666
H         -4.07888        0.52851       -2.02654
H         -1.64086        0.12224       -2.19469
H          1.68591        1.42372        1.70736
H          0.21767        0.50513        2.01491
H         -0.35855        2.89814        2.00739
H         -1.03719        2.18455        0.56349
H          0.02705        4.07418       -0.35112
H          1.31840        4.06530        0.83167
H          2.60718        2.48912       -0.35260
H          1.81065        3.30398       -1.68166
H          1.55814        0.88669       -2.03487
H         -0.01012        1.53390       -1.56622
H          2.13611       -3.52326        0.00805
