# Supplementary material for: Data-Driven Workflow for the Development and Discovery of N-Oxyl Hydrogen Atom Transfer Catalysts
Source: ACS Cent Sci. 2025 Mar 24;11(4):592–600. doi: 10.1021/acscentsci.4c01919 (PMC12022910; doi:10.1021/acscentsci.4c01919)
Supplement: Supplementary file 4 — oc4c01919_si_004.zip [file oc4c01919_si_004.zip › optimized_xyz/exp_catalyst_precursor_xyz/Struc19_conf-2.xyz]

38
Struc19_conf-2.log	Energy: -622859.1157792
O         -3.53363       -0.94863        1.33129
C         -2.68359       -0.43441        0.66095
N         -2.64455       -0.32837       -0.70473
O         -3.50271       -0.98191       -1.53093
C         -1.41264        0.25697        1.15897
C         -1.80261        1.49008        1.96831
C         -0.59821       -0.72165        1.99625
N         -0.74372        0.61446       -0.10317
C          0.45400        1.38490       -0.17601
C          1.71060        0.76748       -0.16448
C          1.87046       -0.70644       -0.15002
C          1.23297       -1.50803       -1.09610
C          1.37377       -2.88738       -1.05231
C          2.15272       -3.48177       -0.06808
C          2.80659       -2.68837        0.86445
C          2.66963       -1.30871        0.81959
C          2.84197        1.58452       -0.16571
C          2.73571        2.96494       -0.20134
C          1.48453        3.56376       -0.23833
C          0.34972        2.77043       -0.22188
C         -1.47425        0.28218       -1.19996
O         -1.23476        0.45866       -2.36433
H         -4.04103       -0.30085       -1.95561
H         -2.39653        2.18046        1.36772
H         -0.90797        2.00657        2.31766
H         -2.39332        1.17824        2.82890
H         -0.32968       -1.60609        1.41813
H         -1.19046       -1.02431        2.85923
H          0.31802       -0.24059        2.34176
H          0.64193       -1.04613       -1.87775
H          0.87490       -3.49896       -1.79285
H          2.25493       -4.55849       -0.03232
H          3.41954       -3.14385        1.63139
H          3.16396       -0.69004        1.55953
H          3.81816        1.11584       -0.16473
H          3.63059        3.57328       -0.21396
H          1.39203        4.64068       -0.28059
H         -0.63663        3.21575       -0.24541
