# Supplementary material for: Data-Driven Workflow for the Development and Discovery of N-Oxyl Hydrogen Atom Transfer Catalysts
Source: ACS Cent Sci. 2025 Mar 24;11(4):592–600. doi: 10.1021/acscentsci.4c01919 (PMC12022910; doi:10.1021/acscentsci.4c01919)
Supplement: Supplementary file 4 — oc4c01919_si_004.zip [file oc4c01919_si_004.zip › optimized_xyz/exp_catalyst_precursor_xyz/Struc11_conf-4.xyz]

32
Struc11_conf-4.log	Energy: -549743.6532051
O         -1.30777       -2.34480       -0.55112
C         -1.59836       -1.19070       -0.34464
N         -0.82553       -0.08023       -0.22526
C          0.58856       -0.14502       -0.08940
C          1.40568        0.55514       -0.95949
C          2.78826        0.52707       -0.81350
C          3.35506       -0.23273        0.20416
O          4.68499       -0.33603        0.42888
C          5.55617        0.36390       -0.43178
C          2.53229       -0.95678        1.06953
C          1.16272       -0.90693        0.92721
C         -1.63076        1.09489        0.16078
C         -1.49184        2.25478       -0.81490
C         -1.32710        1.52669        1.59177
N         -2.91949       -0.77365       -0.18009
O         -3.93684       -1.67266       -0.31201
C         -3.06511        0.54895        0.10261
O         -4.07748        1.16806        0.28113
H          0.96230        1.11673       -1.77097
H          3.40340        1.08373       -1.50467
H          6.56290        0.14805       -0.08543
H          5.37797        1.44141       -0.38264
H          5.44638        0.02454       -1.46508
H          2.99575       -1.54882        1.84692
H          0.52314       -1.47036        1.59453
H         -0.50560        2.71013       -0.72317
H         -1.63903        1.91799       -1.84131
H         -2.24837        3.00297       -0.57941
H         -0.30239        1.89390        1.65944
H         -2.01384        2.32174        1.87988
H         -1.44663        0.69140        2.28321
H         -3.45746       -2.50830       -0.46298
