# Supplementary material for: Data-Driven Workflow for the Development and Discovery of N-Oxyl Hydrogen Atom Transfer Catalysts
Source: ACS Cent Sci. 2025 Mar 24;11(4):592–600. doi: 10.1021/acscentsci.4c01919 (PMC12022910; doi:10.1021/acscentsci.4c01919)
Supplement: Supplementary file 4 — oc4c01919_si_004.zip [file oc4c01919_si_004.zip › optimized_xyz/exp_catalyst_precursor_xyz/Struc41_conf-1.xyz]

24
Struc41_conf-1.log	Energy: -395311.6242407
O          1.50577       -2.19086       -0.12774
C          1.00199       -1.11751       -0.35644
C         -0.32277       -0.76271       -0.97807
C         -0.36793        0.78793       -0.95087
C         -1.63520        1.09146       -0.12165
C         -1.39251        0.71853        1.35046
C         -1.34792       -0.83581        1.32378
C         -1.56868       -1.17181       -0.16052
C         -2.54573       -0.06021       -0.58211
N          1.62305        0.06213       -0.02511
O          2.83370        0.05319        0.59843
C          0.93412        1.23324       -0.31560
O          1.32056        2.33980       -0.07806
H         -0.36290       -1.17763       -1.98509
H         -0.43670        1.23124       -1.94395
H         -2.00823        2.10145       -0.26992
H         -0.48378        1.16657        1.75256
H         -2.22146        1.07454        1.96150
H         -2.15526       -1.26010        1.92004
H         -0.41539       -1.24445        1.71366
H         -1.88185       -2.19617       -0.34490
H         -2.74846       -0.04787       -1.65423
H         -3.48871       -0.09838       -0.03547
H          3.02884       -0.89985        0.66658
