# Supplementary material for: Data-Driven Workflow for the Development and Discovery of N-Oxyl Hydrogen Atom Transfer Catalysts
Source: ACS Cent Sci. 2025 Mar 24;11(4):592–600. doi: 10.1021/acscentsci.4c01919 (PMC12022910; doi:10.1021/acscentsci.4c01919)
Supplement: Supplementary file 4 — oc4c01919_si_004.zip [file oc4c01919_si_004.zip › optimized_xyz/exp_catalyst_precursor_xyz/Struc21_conf-11.xyz]

35
Struc21_conf-11.log	Energy: -551118.9807353
O         -0.77368        2.91729       -0.20339
C         -0.07711        1.93065       -0.13290
N         -0.37382        0.59807       -0.12944
C         -1.69232        0.08257       -0.05349
C         -1.93848       -1.26457       -0.32215
C         -3.22505       -1.77472       -0.23790
C         -4.28920       -0.95836        0.10787
C         -4.04470        0.37950        0.37859
C         -2.76421        0.90374        0.30596
C          0.86352       -0.21649       -0.05877
C          1.09639       -1.10326       -1.31609
C          1.48044       -2.53796       -0.95433
C          2.61901       -2.52553        0.06141
C          2.19086       -1.86520        1.38700
C          0.91868       -1.01855        1.25114
N          1.30567        2.03583       -0.03835
O          1.89351        3.26468       -0.07159
C          1.96541        0.85023       -0.02330
O          3.15234        0.66692       -0.00736
H         -1.13581       -1.93034       -0.59419
H         -3.38813       -2.82335       -0.45002
H         -5.29216       -1.35834        0.16837
H         -4.85998        1.03448        0.65711
H         -2.59849        1.94643        0.51987
H          1.91912       -0.67269       -1.88976
H          0.21461       -1.06587       -1.95384
H          1.78020       -3.06255       -1.86246
H          0.62455       -3.08537       -0.54733
H          2.97637       -3.53892        0.24450
H          3.45001       -1.96135       -0.36594
H          3.00505       -1.24810        1.76288
H          1.99459       -2.62835        2.14163
H          0.82605       -0.32528        2.08999
H          0.04004       -1.66271        1.28485
H          1.12407        3.86141       -0.13073
