# Supplementary material for: Data-Driven Workflow for the Development and Discovery of N-Oxyl Hydrogen Atom Transfer Catalysts
Source: ACS Cent Sci. 2025 Mar 24;11(4):592–600. doi: 10.1021/acscentsci.4c01919 (PMC12022910; doi:10.1021/acscentsci.4c01919)
Supplement: Supplementary file 4 — oc4c01919_si_004.zip [file oc4c01919_si_004.zip › optimized_xyz/exp_catalyst_precursor_xyz/Struc23_conf-1.xyz]

29
Struc23_conf-1.log	Energy: -548863.7516710
O         -0.49866       -2.56379        0.00002
C          0.20706       -1.57525        0.00002
N         -0.26495       -0.28714       -0.00001
C          0.58513        0.82372       -0.00004
C          0.07338        2.12373       -0.00014
C          0.94234        3.19837       -0.00019
C          2.32277        3.01070       -0.00013
C          2.82805        1.72719       -0.00004
C          1.96842        0.63206        0.00001
C          2.55035       -0.72213        0.00010
N          1.58151       -1.71495        0.00006
O          2.03134       -3.01007        0.00007
O          3.72548       -0.97677        0.00008
C         -1.69322       -0.12028        0.00001
C         -2.36816       -0.03211        1.20627
C         -3.74327        0.15076        1.20336
C         -4.42953        0.24302        0.00005
C         -3.74339        0.15009       -1.20329
C         -2.36828       -0.03277       -1.20622
H         -0.99501        2.28435       -0.00020
H          0.53448        4.20089       -0.00027
H          2.98964        3.86154       -0.00016
H          3.89188        1.52937        0.00001
H          1.19714       -3.51672        0.00005
H         -1.81490       -0.10961        2.13334
H         -4.27836        0.21758        2.14118
H         -5.50231        0.38396        0.00006
H         -4.27857        0.21639       -2.14109
H         -1.81511       -0.11079       -2.13331
