# Supplementary material for: Data-Driven Workflow for the Development and Discovery of N-Oxyl Hydrogen Atom Transfer Catalysts
Source: ACS Cent Sci. 2025 Mar 24;11(4):592–600. doi: 10.1021/acscentsci.4c01919 (PMC12022910; doi:10.1021/acscentsci.4c01919)
Supplement: Supplementary file 4 — oc4c01919_si_004.zip [file oc4c01919_si_004.zip › optimized_xyz/exp_catalyst_precursor_xyz/Struc32_conf-3.xyz]

19
Struc32_conf-3.log	Energy: -322816.9720071
O          2.23227       -0.47602       -0.36538
N          0.93471       -0.17888       -0.01189
C          0.11511       -1.28137        0.13949
C         -1.26848       -1.09330        0.69896
C         -2.23562       -0.33177       -0.21141
C         -1.66663        0.99114       -0.72726
C         -0.72832        1.67056        0.27190
C          0.70905        1.19286        0.19374
O          1.63864        1.94822        0.21933
O          0.57342       -2.37264       -0.13544
H          2.19268       -1.44518       -0.47392
H         -1.17929       -0.58429        1.66019
H         -1.63959       -2.09688        0.89411
H         -2.52353       -0.96618       -1.05021
H         -3.14163       -0.14347        0.36749
H         -1.12293        0.82805       -1.66017
H         -2.48637        1.66854       -0.96576
H         -1.09685        1.56859        1.29574
H         -0.65087        2.73783        0.07518
