# Supplementary material for: Data-Driven Workflow for the Development and Discovery of N-Oxyl Hydrogen Atom Transfer Catalysts
Source: ACS Cent Sci. 2025 Mar 24;11(4):592–600. doi: 10.1021/acscentsci.4c01919 (PMC12022910; doi:10.1021/acscentsci.4c01919)
Supplement: Supplementary file 4 — oc4c01919_si_004.zip [file oc4c01919_si_004.zip › optimized_xyz/exp_catalyst_precursor_xyz/Struc14_conf-1.xyz]

28
Struc14_conf-1.log	Energy: -664266.2623950
O          2.36954       -2.35113       -0.54844
C          2.74265       -1.23216       -0.33769
N          2.02197       -0.06862       -0.27186
C          0.60415       -0.07452       -0.21068
C         -0.05467       -0.92780        0.66770
C         -1.43816       -0.92129        0.74107
C         -2.16232       -0.04658       -0.05726
I         -4.24710       -0.02047        0.06198
C         -1.51585        0.80425       -0.94063
C         -0.13129        0.77844       -1.02432
C          2.84738        1.07520        0.15898
C          2.48983        1.51131        1.57771
C          2.82206        2.25286       -0.80702
N          4.08483       -0.85370       -0.13911
O          5.06962       -1.78107       -0.02445
C          4.25239        0.46826        0.17598
O          5.27727        1.03744        0.42336
H          0.51951       -1.60804        1.28247
H         -1.94601       -1.59053        1.42153
H         -2.08373        1.47172       -1.57355
H          0.37640        1.40838       -1.74133
H          3.18758        2.28131        1.90453
H          1.47636        1.91393        1.59625
H          2.54507        0.66909        2.26885
H          1.87913        2.79305       -0.72843
H          2.96172        1.91736       -1.83495
H          3.63354        2.93181       -0.54543
H          5.33056       -2.01658       -0.92486
