# Supplementary material for: Data-Driven Workflow for the Development and Discovery of N-Oxyl Hydrogen Atom Transfer Catalysts
Source: ACS Cent Sci. 2025 Mar 24;11(4):592–600. doi: 10.1021/acscentsci.4c01919 (PMC12022910; doi:10.1021/acscentsci.4c01919)
Supplement: Supplementary file 4 — oc4c01919_si_004.zip [file oc4c01919_si_004.zip › optimized_xyz/exp_catalyst_precursor_xyz/Struc7_conf-1.xyz]

21
Struc7_conf-1.log	Energy: -357565.2432838
O         -1.78628        1.80172       -0.00018
C         -0.93717        0.93906       -0.00039
N          0.40877        1.01798       -0.00090
C          1.12734        2.26774        0.00038
C          1.03737       -0.30344       -0.00018
C          1.85915       -0.54484       -1.26154
C          1.85887       -0.54372        1.26159
N         -1.25371       -0.42206       -0.00006
O         -2.55935       -0.81766        0.00005
C         -0.17454       -1.24970        0.00017
O         -0.14914       -2.44967        0.00055
H          1.75422        2.35881       -0.88841
H          0.39448        3.07162        0.00022
H          1.75279        2.35787        0.89029
H          2.17720       -1.58648       -1.28627
H          1.26813       -0.33679       -2.15387
H          2.74498        0.09164       -1.26597
H          2.17643       -1.58549        1.28751
H          2.74501        0.09234        1.26545
H          1.26784       -0.33442        2.15362
H         -3.03456        0.03374        0.00075
