# Supplementary material for: Data-Driven Workflow for the Development and Discovery of N-Oxyl Hydrogen Atom Transfer Catalysts
Source: ACS Cent Sci. 2025 Mar 24;11(4):592–600. doi: 10.1021/acscentsci.4c01919 (PMC12022910; doi:10.1021/acscentsci.4c01919)
Supplement: Supplementary file 4 — oc4c01919_si_004.zip [file oc4c01919_si_004.zip › optimized_xyz/exp_catalyst_precursor_xyz/Struc47_xyz-1.xyz]

35
Struc47_xyz-1.log	Energy: -611284.8393801
O          3.73147       -1.22543        0.00600
N          2.37371       -1.30775        0.02790
C          1.65368       -1.29178       -1.13847
C          0.19017       -1.33956       -0.76966
C         -0.56939       -0.08550       -1.30050
C         -1.95806       -0.17806       -0.71077
C         -1.96777       -0.18055        0.68677
C         -3.16285       -0.27695        1.37561
C         -4.35630       -0.36555        0.66360
C         -4.34645       -0.36293       -0.72313
C         -3.14282       -0.27177       -1.41748
C         -0.58777       -0.09141        1.29671
C          0.11179        1.11047        0.70370
C          0.12098        1.11417       -0.69309
C          0.77003        2.12039       -1.38586
C          1.40023        3.13769       -0.67527
C          1.39215        3.13335        0.71219
C          0.75338        2.11232        1.40944
C          0.17895       -1.34411        0.77550
C          1.63788       -1.30001        1.20166
O          2.08619       -1.25169        2.30903
O          2.17876       -1.22236       -2.22280
H          3.92311       -1.11037       -0.94305
H         -0.25295       -2.24012       -1.19398
H         -0.56519       -0.06575       -2.38886
H         -3.16896       -0.27888        2.45904
H         -5.29578       -0.43538        1.19605
H         -5.27818       -0.43068       -1.26928
H         -3.13346       -0.26945       -2.50093
H         -0.59798       -0.07583        2.38499
H          0.79048        2.10985       -2.46889
H          1.90490        3.93246       -1.20874
H          1.89211        3.92369        1.25647
H          0.76345        2.09421        2.49239
H         -0.27587       -2.24499        1.18595
