# Supplementary material for: Data-Driven Workflow for the Development and Discovery of N-Oxyl Hydrogen Atom Transfer Catalysts
Source: ACS Cent Sci. 2025 Mar 24;11(4):592–600. doi: 10.1021/acscentsci.4c01919 (PMC12022910; doi:10.1021/acscentsci.4c01919)
Supplement: Supplementary file 4 — oc4c01919_si_004.zip [file oc4c01919_si_004.zip › optimized_xyz/exp_catalyst_precursor_xyz/Struc32_conf-1.xyz]

19
Struc32_conf-1.log	Energy: -322814.0728662
O          2.31137        0.37103        0.15574
N          0.94991        0.14636        0.08987
C          0.22649        1.35300       -0.05330
C         -1.22394        1.40425        0.37664
C         -2.22511        0.40805       -0.18774
C         -1.97984       -1.01932        0.26778
C         -0.76498       -1.65820       -0.38586
C          0.62091       -1.19110       -0.01853
O          1.52812       -1.99610        0.08577
O          0.81759        2.34704       -0.36330
H          2.66126       -0.54073        0.17492
H         -1.21202        1.31833        1.46849
H         -1.52720        2.42125        0.13652
H         -3.21590        0.72701        0.13959
H         -2.22844        0.45403       -1.28042
H         -1.88435       -1.05269        1.35669
H         -2.84416       -1.63405        0.01193
H         -0.83807       -1.54626       -1.47314
H         -0.73834       -2.72724       -0.18331
