# Supplementary material for: Data-Driven Workflow for the Development and Discovery of N-Oxyl Hydrogen Atom Transfer Catalysts
Source: ACS Cent Sci. 2025 Mar 24;11(4):592–600. doi: 10.1021/acscentsci.4c01919 (PMC12022910; doi:10.1021/acscentsci.4c01919)
Supplement: Supplementary file 4 — oc4c01919_si_004.zip [file oc4c01919_si_004.zip › optimized_xyz/exp_catalyst_precursor_xyz/Struc19_conf-1.xyz]

38
Struc19_conf-1.log	Energy: -622859.0581832
O          3.54576       -0.93610        1.33119
C          2.67639       -0.45735        0.65893
N          2.59949       -0.42693       -0.70880
O          3.62272       -0.78865       -1.52498
C          1.41626        0.25353        1.15473
C          0.59011       -0.70513        2.00365
C          1.82888        1.48749        1.95148
N          0.74963        0.61071       -0.10838
C         -0.44477        1.38587       -0.18236
C         -1.70572        0.77767       -0.16102
C         -1.87599       -0.69501       -0.14152
C         -1.25555       -1.50177       -1.09457
C         -1.40927       -2.87984       -1.05062
C         -2.18251       -3.46834       -0.05826
C         -2.81866       -2.66955        0.88178
C         -2.67020       -1.29104        0.83579
C         -2.83176        1.60182       -0.16032
C         -2.71620        2.98133       -0.20401
C         -1.46116        3.57109       -0.25170
C         -0.33145        2.77035       -0.23699
C          1.46951        0.25572       -1.20608
O          1.22424        0.42323       -2.36989
H          3.38180       -1.64542       -1.90132
H          1.18104       -1.00849        2.86739
H         -0.31741       -0.20788        2.34921
H          0.30535       -1.59071        1.43483
H          2.41694        1.17429        2.81327
H          2.43313        2.16101        1.34240
H          0.94329        2.02169        2.29739
H         -0.67083       -1.04225       -1.88258
H         -0.92936       -3.49628       -1.79988
H         -2.29568       -4.54399       -0.02311
H         -3.42778       -3.11990        1.65475
H         -3.15200       -0.66827        1.58049
H         -3.81113        1.13984       -0.15151
H         -3.60693        3.59575       -0.21481
H         -1.36143        4.64705       -0.30104
H          0.65794        3.20817       -0.26932
