# Supplementary material for: Data-Driven Workflow for the Development and Discovery of N-Oxyl Hydrogen Atom Transfer Catalysts
Source: ACS Cent Sci. 2025 Mar 24;11(4):592–600. doi: 10.1021/acscentsci.4c01919 (PMC12022910; doi:10.1021/acscentsci.4c01919)
Supplement: Supplementary file 4 — oc4c01919_si_004.zip [file oc4c01919_si_004.zip › optimized_xyz/exp_catalyst_precursor_xyz/Struc41_conf-2.xyz]

24
Struc41_conf-2.log	Energy: -395309.5488021
O         -1.38634        2.28098       -0.09594
C         -0.97144        1.18322       -0.33099
C          0.34048        0.77468       -0.96064
C          0.34049       -0.77456       -0.96072
C          1.60199       -1.13227       -0.14413
C          1.37884       -0.77786        1.33554
C          1.37876        0.77763        1.33567
C          1.60193        1.13232       -0.14393
C          2.54436        0.00009       -0.58837
N         -1.63865        0.00001       -0.01876
O         -2.90198       -0.00002        0.48285
C         -0.97135       -1.18314       -0.33094
O         -1.38633       -2.28092       -0.09611
H          0.39032        1.20466       -1.96087
H          0.39026       -1.20443       -1.96100
H          1.94393       -2.15022       -0.31150
H          0.46099       -1.21010        1.73493
H          2.20053       -1.16777        1.93568
H          2.20041        1.16750        1.93590
H          0.46087        1.20971        1.73513
H          1.94381        2.15031       -0.31111
H          2.74202        0.00019       -1.66145
H          3.49046        0.00007       -0.04566
H         -2.82020       -0.00087        1.44608
