# Supplementary material for: Data-Driven Workflow for the Development and Discovery of N-Oxyl Hydrogen Atom Transfer Catalysts
Source: ACS Cent Sci. 2025 Mar 24;11(4):592–600. doi: 10.1021/acscentsci.4c01919 (PMC12022910; doi:10.1021/acscentsci.4c01919)
Supplement: Supplementary file 4 — oc4c01919_si_004.zip [file oc4c01919_si_004.zip › optimized_xyz/exp_catalyst_precursor_xyz/Struc23_conf-2.xyz]

29
Struc23_conf-2.log	Energy: -548863.7495914
O          0.50738       -2.56006       -0.02405
C         -0.20153       -1.57386       -0.01295
N          0.26658       -0.28388        0.01229
C         -0.58850        0.82325        0.03553
C         -0.08341        2.12460        0.09563
C         -0.95699        3.19509        0.11634
C         -2.33631        3.00252        0.07910
C         -2.83536        1.71784        0.02629
C         -1.97075        0.62671        0.00584
C         -2.54744       -0.72891       -0.03740
N         -1.57503       -1.71827       -0.02939
O         -2.02024       -3.01464       -0.05913
O         -3.72110       -0.98764       -0.06966
C          1.69406       -0.11275       -0.00343
C          2.32634        0.20188       -1.19550
C          3.70087        0.38731       -1.20783
C          4.43079        0.25082       -0.03466
C          3.78793       -0.07127        1.15279
C          2.41270       -0.25227        1.17200
H          0.98368        2.28971        0.12873
H         -0.55382        4.19838        0.16375
H         -3.00680        3.85038        0.09475
H         -3.89803        1.51555        0.00115
H         -1.18412       -3.51817       -0.06708
H          1.73976        0.30038       -2.10010
H          4.20162        0.63225       -2.13496
H          5.50348        0.39195       -0.04684
H          4.35686       -0.18373        2.06600
H          1.89397       -0.50863        2.08651
