# Supplementary material for: Data-Driven Workflow for the Development and Discovery of N-Oxyl Hydrogen Atom Transfer Catalysts
Source: ACS Cent Sci. 2025 Mar 24;11(4):592–600. doi: 10.1021/acscentsci.4c01919 (PMC12022910; doi:10.1021/acscentsci.4c01919)
Supplement: Supplementary file 4 — oc4c01919_si_004.zip [file oc4c01919_si_004.zip › optimized_xyz/exp_catalyst_precursor_xyz/Struc21_conf-12.xyz]

35
Struc21_conf-12.log	Energy: -551117.9471355
O          0.01067       -3.01658       -0.18908
C          0.52555       -1.93480       -0.15281
N         -0.04190       -0.69497       -0.22501
C         -1.45295       -0.51780       -0.15039
C         -2.12121       -0.78226        1.03953
C         -3.49018       -0.58125        1.12340
C         -4.19404       -0.11428        0.02146
C         -3.52979        0.12948       -1.17215
C         -2.16132       -0.08114       -1.26296
C          0.93324        0.39200       -0.02011
C          0.70774        1.16715        1.29665
C         -0.10491        2.43573        1.06013
C          0.68726        3.42206        0.18484
C          1.59822        2.69001       -0.81606
C          0.97741        1.35648       -1.22014
N          1.91403       -1.70255       -0.06224
O          2.78590       -2.71855        0.16792
C          2.24909       -0.38210        0.07654
O          3.34707        0.07344        0.24123
H         -1.56386       -1.15945        1.88733
H         -4.00788       -0.79191        2.04980
H         -5.26199        0.04591        0.08932
H         -4.07869        0.47144       -2.03961
H         -1.63892        0.07315       -2.19757
H          1.68868        1.43500        1.69718
H          0.22943        0.50765        2.02183
H         -0.36268        2.89620        2.01417
H         -1.05113        2.17374        0.57931
H         -0.00988        4.06949       -0.35037
H          1.29499        4.07106        0.81769
H          2.57912        2.50001       -0.37745
H          1.76260        3.30689       -1.69955
H          1.51638        0.88780       -2.04561
H         -0.04810        1.52607       -1.55499
H          2.95318       -3.13267       -0.68895
