# Supplementary material for: Data-Driven Workflow for the Development and Discovery of N-Oxyl Hydrogen Atom Transfer Catalysts
Source: ACS Cent Sci. 2025 Mar 24;11(4):592–600. doi: 10.1021/acscentsci.4c01919 (PMC12022910; doi:10.1021/acscentsci.4c01919)
Supplement: Supplementary file 4 — oc4c01919_si_004.zip [file oc4c01919_si_004.zip › optimized_xyz/exp_catalyst_precursor_xyz/Struc47-1.xyz]

35
Struc47-1.log	Energy: -611284.8393801
O         -3.73161       -1.22530       -0.00607
N         -2.37374       -1.30763       -0.02763
C         -1.65379       -1.29146        1.13877
C         -0.19021       -1.33945        0.76991
C          0.56942       -0.08532        1.30053
C          1.95805       -0.17800        0.71079
C          1.96772       -0.18069       -0.68675
C          3.16277       -0.27720       -1.37563
C          4.35625       -0.36570       -0.66364
C          4.34646       -0.36287        0.72309
C          3.14284       -0.27161        1.41747
C          0.58771       -0.09165       -1.29667
C         -0.11184        1.11031       -0.70385
C         -0.12095        1.11427        0.69293
C         -0.76986        2.12067        1.38557
C         -1.39999        3.13790        0.67480
C         -1.39198        3.13333       -0.71266
C         -0.75337        2.11209       -1.40974
C         -0.17900       -1.34431       -0.77521
C         -1.63790       -1.30031       -1.20141
O         -2.08621       -1.25238       -2.30878
O         -2.17873       -1.22189        2.22311
H         -3.92328       -1.10904        0.94268
H          0.25277       -2.23997        1.19450
H          0.56521       -0.06540        2.38889
H          3.16884       -0.27931       -2.45905
H          5.29571       -0.43562       -1.19612
H          5.27821       -0.43053        1.26921
H          3.13352       -0.26914        2.50091
H          0.59787       -0.07630       -2.38495
H         -0.79025        2.11031        2.46860
H         -1.90454        3.93282        1.20818
H         -1.89188        3.92364       -1.25703
H         -0.76350        2.09382       -2.49268
H          0.27589       -2.24521       -1.18552
