# Supplementary material for: Data-Driven Workflow for the Development and Discovery of N-Oxyl Hydrogen Atom Transfer Catalysts
Source: ACS Cent Sci. 2025 Mar 24;11(4):592–600. doi: 10.1021/acscentsci.4c01919 (PMC12022910; doi:10.1021/acscentsci.4c01919)
Supplement: Supplementary file 4 — oc4c01919_si_004.zip [file oc4c01919_si_004.zip › optimized_xyz/exp_catalyst_precursor_xyz/Struc14_conf-2.xyz]

28
Struc14_conf-2.log	Energy: -664267.1714052
O         -2.41608        2.34728       -0.54375
C         -2.75070        1.20684       -0.33039
N         -2.02189        0.05693       -0.27639
C         -0.60430        0.06567       -0.21268
C          0.05261        0.93834        0.64758
C          1.43620        0.93477        0.72116
C          2.16157        0.04362       -0.05746
I          4.24596        0.02209        0.06282
C          1.51569       -0.82738       -0.92182
C          0.13144       -0.80500       -1.00701
C         -2.85694       -1.08475        0.15434
C         -2.47922       -1.54108        1.56010
C         -2.85927       -2.24730       -0.82940
N         -4.07323        0.85111       -0.08490
O         -5.05431        1.79632       -0.13869
C         -4.26287       -0.46672        0.19848
O         -5.28926       -1.03680        0.44137
H         -0.52170        1.63014        1.24921
H          1.94305        1.61879        1.38749
H          2.08431       -1.50829       -1.53956
H         -0.37550       -1.45087       -1.71012
H         -3.18474       -2.30255        1.89034
H         -1.47306       -1.96201        1.55710
H         -2.50860       -0.70609        2.26151
H         -1.92525       -2.80489       -0.76814
H         -3.00520       -1.89390       -1.85028
H         -3.67994       -2.91567       -0.56913
H         -4.55117        2.61214       -0.31760
