# Supplementary material for: Data-Driven Workflow for the Development and Discovery of N-Oxyl Hydrogen Atom Transfer Catalysts
Source: ACS Cent Sci. 2025 Mar 24;11(4):592–600. doi: 10.1021/acscentsci.4c01919 (PMC12022910; doi:10.1021/acscentsci.4c01919)
Supplement: Supplementary file 4 — oc4c01919_si_004.zip [file oc4c01919_si_004.zip › optimized_xyz/exp_catalyst_precursor_xyz/Struc7_conf-2.xyz]

21
Struc7_conf-2.log	Energy: -357565.2432889
O         -1.78595        1.80213       -0.00005
C         -0.93706        0.93931        0.00013
N          0.40896        1.01792        0.00032
C          1.12769        2.26759       -0.00006
C          1.03732       -0.30364        0.00005
C          1.85865       -0.54449       -1.26173
C          1.85923       -0.54472        1.26137
N         -1.25376       -0.42179        0.00032
O         -2.55936       -0.81748       -0.00007
C         -0.17475       -1.24961        0.00010
O         -0.14968       -2.44963       -0.00008
H          1.75420        2.35763       -0.88923
H          0.39498        3.07160       -0.00074
H          1.75356        2.35858        0.88947
H          2.17626       -1.58625       -1.28721
H          1.26745       -0.33563       -2.15375
H          2.74473        0.09165       -1.26600
H          2.17703       -1.58643        1.28645
H          2.74520        0.09158        1.26542
H          1.26840       -0.33619        2.15371
H         -3.03477        0.03379       -0.00007
