# Supplementary material for: Data-Driven Workflow for the Development and Discovery of N-Oxyl Hydrogen Atom Transfer Catalysts
Source: ACS Cent Sci. 2025 Mar 24;11(4):592–600. doi: 10.1021/acscentsci.4c01919 (PMC12022910; doi:10.1021/acscentsci.4c01919)
Supplement: Supplementary file 4 — oc4c01919_si_004.zip [file oc4c01919_si_004.zip › optimized_xyz/exp_catalyst_precursor_xyz/Struc32_conf-4.xyz]

19
Struc32_conf-4.log	Energy: -322814.0728374
O          2.31157       -0.37047       -0.15522
N          0.95002       -0.14618       -0.08987
C          0.22687       -1.35291        0.05318
C         -1.22353       -1.40439       -0.37696
C         -2.22495       -0.40875        0.18802
C         -1.98044        1.01879       -0.26735
C         -0.76543        1.65810        0.38552
C          0.62060        1.19126        0.01827
O          1.52766        1.99640       -0.08592
O          0.81819       -2.34687        0.36313
H          2.66120        0.54135       -0.17476
H         -1.21168       -1.31787       -1.46875
H         -1.52647       -2.42160       -0.13733
H         -3.21574       -0.72802       -0.13900
H         -2.22782       -0.45498        1.28069
H         -1.88572        1.05235       -1.35633
H         -2.84477        1.63325       -0.01083
H         -0.83812        1.54665        1.47290
H         -0.73916        2.72707        0.18253
