# Supplementary material for: Data-Driven Workflow for the Development and Discovery of N-Oxyl Hydrogen Atom Transfer Catalysts
Source: ACS Cent Sci. 2025 Mar 24;11(4):592–600. doi: 10.1021/acscentsci.4c01919 (PMC12022910; doi:10.1021/acscentsci.4c01919)
Supplement: Supplementary file 4 — oc4c01919_si_004.zip [file oc4c01919_si_004.zip › optimized_xyz/exp_catalyst_precursor_xyz/Struc20_conf-8.xyz]

34
Struc20_conf-8.log	Energy: -527207.6378012
O         -0.06851        2.66857       -0.56422
C         -0.50870        1.56285       -0.34682
N          0.09368        0.34177       -0.23757
C          1.49815        0.15599       -0.19627
C          2.05125       -1.11724       -0.33726
C          3.42430       -1.30045       -0.26585
C          4.27299       -0.22611       -0.05900
C          3.72445        1.03957        0.08443
C          2.35505        1.23890        0.02308
C         -0.91856       -0.72204       -0.02193
C         -1.11139       -1.55546       -1.31133
C         -2.03560       -2.75692       -1.15201
C         -0.68827       -1.54384        1.24863
C         -0.34388       -0.68623        2.45932
N         -1.87024        1.36164       -0.14992
O         -2.71795        2.42883       -0.15817
C         -2.21363        0.08625        0.16533
O         -3.29353       -0.33185        0.48130
H          1.42691       -1.97911       -0.50164
H          3.82560       -2.29917       -0.37852
H          5.34331       -0.37217       -0.00780
H          4.36732        1.89372        0.25312
H          1.95259        2.23135        0.13898
H         -0.13745       -1.88148       -1.67178
H         -1.50293       -0.88221       -2.07891
H         -1.60387       -3.50381       -0.48522
H         -3.00556       -2.46193       -0.75434
H         -2.19083       -3.22984       -2.12132
H         -1.62349       -2.07662        1.42864
H          0.07995       -2.29893        1.08395
H         -0.29192       -1.30254        3.35579
H         -1.10715        0.07666        2.62866
H          0.61862       -0.18818        2.33791
H         -2.11219        3.17435       -0.32829
