# Supplementary material for: Data-Driven Workflow for the Development and Discovery of N-Oxyl Hydrogen Atom Transfer Catalysts
Source: ACS Cent Sci. 2025 Mar 24;11(4):592–600. doi: 10.1021/acscentsci.4c01919 (PMC12022910; doi:10.1021/acscentsci.4c01919)
Supplement: Supplementary file 4 — oc4c01919_si_004.zip [file oc4c01919_si_004.zip › optimized_xyz/exp_catalyst_precursor_xyz/Struc37_conf-1.xyz]

23
Struc37_conf-1.log	Energy: -371400.2421991
O          1.50634       -2.27657        0.03018
C          1.04629       -1.17502       -0.04744
C         -0.37511       -0.71342       -0.27326
C         -0.37959        0.71045        0.28125
C         -1.57000        1.49350       -0.23059
C         -2.83128        0.73112        0.20484
C         -2.82643       -0.74734       -0.21271
C         -1.56389       -1.50351        0.23020
N          1.79104        0.00838        0.00916
O          3.14512        0.01449       -0.12717
C          1.03933        1.18833        0.05470
O          1.48031        2.29709       -0.00744
H         -0.45233       -0.63694       -1.36716
H         -0.46491        0.63713        1.37455
H         -1.57227        2.50898        0.16593
H         -1.52316        1.56749       -1.32072
H         -3.71970        1.21878       -0.19868
H         -2.90966        0.79161        1.29533
H         -3.71487       -1.23954        0.18522
H         -2.89749       -0.80812       -1.30360
H         -1.55871       -2.51860       -0.16729
H         -1.52435       -1.57817        1.32073
H          3.51016       -0.18613        0.74499
