# Supplementary material for: Data-Driven Workflow for the Development and Discovery of N-Oxyl Hydrogen Atom Transfer Catalysts
Source: ACS Cent Sci. 2025 Mar 24;11(4):592–600. doi: 10.1021/acscentsci.4c01919 (PMC12022910; doi:10.1021/acscentsci.4c01919)
Supplement: Supplementary file 4 — oc4c01919_si_004.zip [file oc4c01919_si_004.zip › optimized_xyz/exp_catalyst_precursor_xyz/Struc11_conf-3.xyz]

32
Struc11_conf-3.log	Energy: -549742.5767320
O         -1.25757       -2.35094       -0.55087
C         -1.58794       -1.21621       -0.34646
N         -0.82563       -0.09093       -0.21674
C          0.58888       -0.14991       -0.08422
C          1.40401        0.54006       -0.96429
C          2.78721        0.51643       -0.82078
C          3.35698       -0.22913        0.20541
O          4.68802       -0.32718        0.42938
C          5.55608        0.36225       -0.44227
C          2.53699       -0.94372        1.08114
C          1.16715       -0.89842        0.94025
C         -1.62513        1.08505        0.16454
C         -1.46121        2.25547       -0.79544
C         -1.34714        1.50358        1.60587
N         -2.92453       -0.77941       -0.23136
O         -3.95695       -1.66181       -0.19880
C         -3.05535        0.54685        0.07821
O         -4.06769        1.16328        0.25943
H          0.95863        1.09112       -1.78194
H          3.40006        1.06533       -1.52018
H          5.37652        1.44016       -0.40747
H          5.44470        0.00905       -1.47081
H          6.56399        0.15265       -0.09534
H          3.00284       -1.52573        1.86468
H          0.52939       -1.45633        1.61385
H         -0.47167        2.69897       -0.68391
H         -1.59472        1.93215       -1.82818
H         -2.21305        3.00929       -0.56294
H         -0.31856        1.85488        1.69615
H         -2.02789        2.30622        1.88691
H         -1.49156        0.66452        2.28796
H         -4.07716       -1.97046       -1.10692
