# Supplementary material for: Data-Driven Workflow for the Development and Discovery of N-Oxyl Hydrogen Atom Transfer Catalysts
Source: ACS Cent Sci. 2025 Mar 24;11(4):592–600. doi: 10.1021/acscentsci.4c01919 (PMC12022910; doi:10.1021/acscentsci.4c01919)
Supplement: Supplementary file 4 — oc4c01919_si_004.zip [file oc4c01919_si_004.zip › optimized_xyz/exp_catalyst_precursor_xyz/Struc44_conf-2.xyz]

22
Struc44_conf-2.log	Energy: -417848.8369446
O          1.46979        2.32629       -0.05151
C          1.06857        1.21697       -0.24435
C         -0.31144        0.78137       -0.70667
C         -0.28142       -0.76565       -0.72356
C         -1.32881       -1.09830        0.36025
C         -2.72929       -0.82262       -0.20342
C         -2.76036        0.72814       -0.18417
C         -1.37060        1.04635        0.38332
O         -1.14004       -0.03282        1.28743
N          1.79165        0.04984       -0.06462
O          3.07162        0.03796        0.39523
C          1.11276       -1.12193       -0.27002
O          1.61162       -2.20275       -0.07272
H         -0.54482        1.25982       -1.65533
H         -0.49179       -1.23517       -1.68222
H         -1.18168       -2.05685        0.84966
H         -3.48696       -1.24097        0.45566
H         -2.86736       -1.24619       -1.19700
H         -2.91789        1.17006       -1.16675
H         -3.53278        1.09884        0.48624
H         -1.25964        1.99844        0.89415
H          3.24095       -0.91239        0.53222
