# Supplementary material for: Data-Driven Workflow for the Development and Discovery of N-Oxyl Hydrogen Atom Transfer Catalysts
Source: ACS Cent Sci. 2025 Mar 24;11(4):592–600. doi: 10.1021/acscentsci.4c01919 (PMC12022910; doi:10.1021/acscentsci.4c01919)
Supplement: Supplementary file 4 — oc4c01919_si_004.zip [file oc4c01919_si_004.zip › optimized_xyz/exp_catalyst_precursor_xyz/Struc11_conf-2.xyz]

32
Struc11_conf-2.log	Energy: -549743.6962811
O          1.16741        2.33037       -0.61772
C          1.52679        1.20614       -0.36000
N          0.83327        0.04159       -0.27114
C         -0.58779       -0.00239       -0.24865
C         -1.27755       -0.80345       -1.15583
C         -2.65496       -0.87153       -1.11663
C         -3.36844       -0.11829       -0.18374
O         -4.71485       -0.24276       -0.22790
C         -5.47821        0.51606        0.68414
C         -2.68522        0.70154        0.70964
C         -1.29774        0.74635        0.67513
C          1.69302       -1.05946        0.20567
C          1.72176       -2.24720       -0.74585
C          1.31174       -1.48425        1.62010
N          2.85875        0.89623       -0.08504
O          3.81128        1.86983       -0.15912
C          3.08168       -0.40466        0.24404
O          4.12084       -0.93880        0.51758
H         -0.72708       -1.35868       -1.90344
H         -3.20720       -1.48794       -1.81284
H         -5.23937        0.24880        1.71689
H         -6.51836        0.27781        0.48058
H         -5.31516        1.58717        0.53934
H         -3.21471        1.30320        1.43329
H         -0.76146        1.38413        1.36611
H          0.77254       -2.78213       -0.71340
H          1.91719       -1.92141       -1.76773
H          2.51741       -2.92405       -0.43538
H          1.31044       -0.62768        2.29572
H          0.31680       -1.93094        1.61820
H          2.03366       -2.21565        1.98150
H          3.28331        2.66043       -0.37632
