# Supplementary material for: Data-Driven Workflow for the Development and Discovery of N-Oxyl Hydrogen Atom Transfer Catalysts
Source: ACS Cent Sci. 2025 Mar 24;11(4):592–600. doi: 10.1021/acscentsci.4c01919 (PMC12022910; doi:10.1021/acscentsci.4c01919)
Supplement: Supplementary file 4 — oc4c01919_si_004.zip [file oc4c01919_si_004.zip › optimized_xyz/exp_catalyst_precursor_xyz/Struc20_conf-9.xyz]

34
Struc20_conf-9.log	Energy: -527206.5331712
O         -0.07824       -2.50986       -0.91421
C          0.44631       -1.47518       -0.61022
N         -0.10927       -0.25368       -0.34991
C         -1.51818       -0.09358       -0.23190
C         -2.17703        0.91502       -0.92686
C         -3.54716        1.07827       -0.77915
C         -4.27037        0.22070        0.03596
C         -3.61749       -0.80925        0.69933
C         -2.24658       -0.96517        0.57248
C          0.89113        0.74037        0.09732
C          0.94022        1.95560       -0.84734
C          2.13395        2.89021       -0.67711
C          0.65107        1.15786        1.55222
C          0.69152        0.00240        2.54325
N          1.83886       -1.28973       -0.48892
O          2.68388       -2.35457       -0.48046
C          2.19076       -0.06596        0.01698
O          3.28752        0.28648        0.35146
H         -1.62548        1.55117       -1.60328
H         -4.05107        1.86832       -1.32024
H         -5.33986        0.34458        0.14256
H         -4.17648       -1.49551        1.32168
H         -1.73755       -1.77670        1.07424
H          0.02223        2.52257       -0.68100
H          0.90620        1.58227       -1.87431
H          2.18634        3.30389        0.32937
H          3.07664        2.38662       -0.87757
H          2.03348        3.72480       -1.37113
H          1.41486        1.89086        1.81268
H         -0.31744        1.66445        1.59087
H          0.47962        0.35972        3.55021
H          1.67604       -0.46810        2.55951
H         -0.05035       -0.75858        2.30049
H          2.84150       -2.58064       -1.40641
