# Supplementary material for: Data-Driven Workflow for the Development and Discovery of N-Oxyl Hydrogen Atom Transfer Catalysts
Source: ACS Cent Sci. 2025 Mar 24;11(4):592–600. doi: 10.1021/acscentsci.4c01919 (PMC12022910; doi:10.1021/acscentsci.4c01919)
Supplement: Supplementary file 4 — oc4c01919_si_004.zip [file oc4c01919_si_004.zip › optimized_xyz/exp_catalyst_precursor_xyz/Struc49_conf-1.xyz]

29
Struc49_conf-1.log	Energy: -611145.8520518
O         -0.11060       -2.58502        0.00001
C          0.57321       -1.58133        0.00015
N          0.07049       -0.30364        0.00009
C          0.89493        0.82735        0.00001
C          0.35378        2.11510       -0.00021
C          1.19798        3.20955       -0.00034
C          2.58214        3.05328       -0.00026
C          3.11653        1.78155       -0.00006
C          2.28213        0.66713        0.00008
C          2.89531       -0.67326        0.00034
N          1.94968       -1.68900        0.00019
O          2.43077       -2.97272        0.00005
O          4.07565       -0.90065       -0.00005
C         -1.35941       -0.17320        0.00006
C         -2.03978       -0.10669       -1.20531
C         -3.41835        0.03467       -1.21188
C         -4.07946        0.10385        0.00000
F         -5.40977        0.24066       -0.00002
C         -3.41828        0.03583        1.21192
C         -2.03971       -0.10556        1.20540
H         -0.71787        2.25206       -0.00030
H          0.76736        4.20248       -0.00052
H          3.22946        3.91907       -0.00036
H          4.18463        1.60821        0.00001
H          1.61001       -3.50063       -0.00002
H         -1.48766       -0.16895       -2.13392
H         -3.98223        0.08641       -2.13264
H         -3.98211        0.08844        2.13266
H         -1.48754       -0.16694        2.13403
