# Supplementary material for: Data-Driven Workflow for the Development and Discovery of N-Oxyl Hydrogen Atom Transfer Catalysts
Source: ACS Cent Sci. 2025 Mar 24;11(4):592–600. doi: 10.1021/acscentsci.4c01919 (PMC12022910; doi:10.1021/acscentsci.4c01919)
Supplement: Supplementary file 6 — oc4c01919_si_006.xlsx [file oc4c01919_si_006.xlsx]

## Sheet: experimental_properties
				x1	x2	x3	x4	x5	x6	x7	x8	x9	x10	x11	x12	x13	x14	x15	x16	x17	x18	x19	x20
Compound_Name	epa	rate	log(rate)	aniso_NMR_shift_C2_min	%Vbur_C1_4.0Å_min	NBO_charge_O3_min_radical	BDE	Hirsh_atom_dipole_O3_Boltz	NBO_Bond_occup_C2_N1_Boltz	%Vbur_O2_2.5Å_Boltz	dipole(Debye)_Boltz_radical	Buried_Sterimol_B1_N1_O3_5.0(Å)_max	SASA_sphericity_Boltz_radical	%Vbur_N1_4.0Å_low_E_radical	Buried_Sterimol_B5_C1_N1_5.0(Å)_low_E_radical	aniso_NMR_shift_C2_low_E_radical	NBO_Bond_occup_C1_N1_low_E_radical	HOMO_Boltz_radical	%Vbur_N1_4.0Å_Boltz_radical	aniso_NMR_shift_C2_Boltz_radical	Sterimol_L_N1_O3(Å)_morfeus_max	NMR_shift_C1_max	distance_N1_O3(Å)_max
Struc01	0.41	1	0	104.771	45.614	-0.22484	0.116896	0.318168	1.98685	47.3499	6.6591	1.99586	0.908216	43.2077	6.35338	106.524	0.99303	-0.32203	43.2077	106.524	3.2786	6.8724	1.3586
Struc02	0.48	4.96196	0.695653	98.0122	48.9782	-0.21385	0.118431	0.310885	1.98683	51.5481	4.636	1.99689	0.88616	44.084	6.29101	109.389	0.99315	-0.3323	44.084	109.389	3.27724	11.372	1.35724
Struc03	0.38	1.34949	0.130171	105.214	53.0364	-0.23208	0.116079	0.319697	1.98668	55.3474	7.7598	2.33865	0.801511	45.5892	7.38708	103.737	0.99306	-0.2905	45.5892	103.737	3.27875	7.4962	1.35875
Struc04	0.47	2.51802	0.401059	98.031	45.4131	-0.21963	0.118053	0.315401	1.98617	46.7134	6.6804	1.98023	0.909779	42.971	6.2907	104.959	0.99272	-0.32921	42.971	104.959	3.27839	8.9641	1.35839
Struc06	0.62	7.06859	0.849333	127.304	41.1477	-0.21017	0.123107	0.316992	1.9894	48.9631	5.2295	1.97856	0.929253	43.7554	4.16129	144.504	0.99419	-0.33967	43.7554	144.504	3.28055	5.6763	1.36055
Struc07	0.54	1.22719	0.0889105	75.9523	53.3118	-0.22089	0.118811	0.320898	1.98255	51.8345	6.553	2.71246	0.917779	48.0173	5.29956	121.604	0.99376	-0.32274	48.0136	121.61	3.28426	5.8474	1.36426
Struc08	0.47	1.22719	0.0889105	79.9132	41.1784	-0.21868	0.118034	0.315649	1.98291	49.5621	6.2065	1.92607	0.918519	43.3644	5.30341	123.276	0.99435	-0.32727	43.3644	123.276	3.27787	7.6412	1.35787
Struc09	0.49	1.21396	0.0842027	76.9839	53.7591	-0.22338	0.118116	0.320803	1.98275	51.1075	6.93751	2.55098	0.911689	48.5635	6.35942	123.584	0.99369	-0.319498	48.5642	123.63	3.28449	4.6118	1.36449
Struc10	0.52	2.0999	0.322198	79.7822	54.0182	-0.21885	0.119066	0.318312	1.98306	53.458	6.70725	2.95478	0.88401	49.2133	6.22401	122.928	0.99372	-0.315275	49.2183	122.94	3.28363	6.1226	1.36363
Struc11	0.57	1.61153	0.207239	78.1153	54.0326	-0.22127	0.118728	0.319701	1.98282	52.6085	7.52095	3.05257	0.859205	49.1834	6.21837	122.757	0.99373	-0.295639	49.1771	122.775	3.28406	6.0307	1.36406
Struc12	0.59	3.4458	0.53729	79.8806	53.9278	-0.21326	0.119705	0.314416	1.98335	53.9747	4.55357	2.85674	0.857004	49.2078	6.2208	123.232	0.99368	-0.326155	49.1993	123.239	3.28301	6.5631	1.36301
Struc13	0.58	2.63333	0.420506	79.3527	54.6847	-0.2172	0.11802	0.314886	1.98296	51.5725	5.5649	2.49389	0.877558	49.2102	6.22268	122.787	0.9937	-0.31696	49.2102	122.787	3.27771	-0.6162	1.35771
Struc14	0.52	2.77113	0.442657	79.4451	53.9748	-0.21588	0.119443	0.316342	1.98317	53.6789	5.514	2.92453	0.86206	49.1896	6.22376	122.853	0.9937	-0.30272	49.194	122.837	3.28339	6.4442	1.36339
Struc15	0.6	2.83126	0.45198	79.4951	54.0004	-0.21618	0.119347	0.316622	1.98315	53.5857	5.4303	2.94197	0.869269	49.2071	6.2241	122.881	0.9937	-0.31273	49.196	122.891	3.28346	6.3834	1.36346
Struc16	0.61	3.03636	0.482353	79.1679	53.9744	-0.21618	0.118828	0.315776	1.98773	53.423	4.97474	2.96611	0.848057	49.2016	6.22202	122.774	0.99368	-0.321116	49.1985	122.815	3.28349	6.2581	1.36349
Struc17	0.61	3.55785	0.551188	79.3272	53.8506	-0.20978	0.120501	0.311959	1.9836	54.848	4.21245	2.80032	0.863232	49.183	6.21599	123.773	0.99366	-0.331725	49.1729	123.773	3.28238	6.7334	1.36238
Struc18	0.51	3.42361	0.534484	77.0687	55.3166	-0.21995	0.118919	0.319075	1.98239	53.5672	6.7603	3.18121	0.867841	50.9275	7.11682	120.953	0.99365	-0.288885	50.9324	120.941	3.28423	5.2907	1.36423
Struc19	0.66	2.27703	0.357368	79.8479	56.8451	-0.22142	0.118814	0.316436	1.98199	53.9138	6.6591	3.41206	0.864889	52.8521	7.43006	114.667	0.99059	-0.30352	52.8629	114.657	3.27874	-0.8723	1.35874
Struc20	0.61	2.87171	0.45814	77.6763	57.8657	-0.22112	0.119374	0.318661	1.98257	55.2121	6.47289	3.47367	0.879873	55.5001	6.21588	125.419	0.99364	-0.305765	55.2891	125.255	3.28398	6.2126	1.36398
Struc21	0.48	1.79913	0.255063	75.0081	55.0137	-0.22196	0.118219	0.320386	1.98279	52.2767	6.99855	3.1417	0.869203	49.9469	6.19412	121.063	0.99372	-0.318911	49.944	121.045	3.28443	5.2621	1.36443
Struc22	0.55	0.817562	-0.087479	86.3138	43.9696	-0.22146	0.123335	0.333941	1.98485	58.5296	7.03453	2.38459	0.877805	48.2559	6.36368	132.023	0.99442	-0.301853	48.3084	131.938	3.29574	12.7244	1.37574
Struc23	0.53	3.95224	0.596843	82.4381	47.793	-0.21059	0.125119	0.325064	1.98642	55.7565	7.83104	2.36784	0.861418	47.3613	6.0095	129.622	0.99413	-0.30613	47.3718	129.664	3.29101	18.8541	1.37101
Struc24	0.74	27	1.43136	104.458	52.6046	-0.19929	0.121618	0.309464	1.98756	45.7302	4.8015	2.44654	0.916256	46.3639	4.24854	150.881	0.99361	-0.35121	46.3639	150.881	3.27659	-1.2338	1.35659
Struc25	0.73	32.5	1.51188	110.25	54.6649	-0.20681	0.122398	0.314727	1.98847	49.637	5.1793	2.54351	0.919489	48.5367	4.35497	143.77	0.99427	-0.33502	48.5367	143.77	3.2856	2.151	1.3656
Struc26	0.65	36.3	1.55991	119.927	47.8454	-0.19927	0.12606	0.316641	1.9885	47.1236	6.5901	1.70088	0.905769	44.6651	5.98944	164.029	0.99408	-0.33682	44.6651	164.029	3.28966	12.708	1.36966
Struc27	0.6	24.3	1.38561	84.904	49.3048	-0.20398	0.127301	0.32078	1.98907	48.8947	6.81994	1.76698	0.906612	46.6521	5.76815	143.117	0.99415	-0.31635	46.6456	143.032	3.2933	9.6571	1.3733
Struc28	0.42	1.33562	0.125682	103.669	45.6357	-0.22525	0.117234	0.318043	1.98709	47.3874	7.9109	1.99858	0.879684	43.3326	7.31367	109.522	0.99302	-0.31004	43.3326	109.522	3.27794	7.4248	1.35794
Struc29	0.52	4.02399	0.604657	97.068	48.5216	-0.21671	0.125646	0.326371	1.98817	51.5521	7.91445	1.70105	0.898598	46.3177	6.64755	132.022	0.99397	-0.31035	46.3189	131.942	3.28947	9.3194	1.36947
Struc31	0.68	3.69468	0.567577	115.338	44.7462	-0.21775	0.12567	0.331007	1.98951	49.7754	6.235	2.20282	0.926691	47.6739	4.54381	141.3	0.99414	-0.32884	47.6877	141.309	3.29246	9.1405	1.37246
Struc32	0.63	0.296927	-0.52735	116.965	47.3097	-0.24402	0.11991	0.336507	1.98883	49.2787	6.30486	2.406	0.923906	50.6195	5.01454	133.483	0.99385	-0.321257	50.5692	131.981	3.30145	3.4394	1.38145
Struc33	0.61	3.03636	0.482353	118.052	44.9026	-0.21843	0.119967	0.320082	1.9884	46.2019	5.6377	2.00983	0.924432	45.6858	4.51666	135.643	0.99357	-0.33443	45.6997	135.645	3.27897	0.4868	1.35897
Struc34	0.65	7.16444	0.855182	135.006	47.1464	-0.21532	0.123782	0.318544	1.9886	49.7021	5.65105	1.75336	0.918447	47.3683	5.19743	145.856	0.99377	-0.334965	47.365	145.15	3.2807	1.8006	1.3607
Struc35	0.72	8.12421	0.909781	110.23	48.4518	-0.21524	0.124809	0.318715	1.98786	49.7006	5.6782	1.90042	0.91821	48.8153	5.3297	149.586	0.99371	-0.334487	48.5911	149.303	3.28174	2.0168	1.36174
Struc36	0.67	5.62286	0.749957	129.502	49.0682	-0.21961	0.121626	0.319812	1.98831	51.3983	5.71278	2.08478	0.91457	49.0426	6.30297	138.087	0.99346	-0.331771	49.1738	141.547	3.28342	2.1893	1.36342
Struc38	0.69	7.58722	0.880083	107.534	49.427	-0.21509	0.123245	0.318671	1.9878	49.9853	5.4782	2.00893	0.919669	48.0072	5.01981	147.384	0.99351	-0.33505	47.9864	146.306	3.28167	1.2704	1.36167
Struc39	0.58	6.38546	0.805192	101.542	52.9359	-0.21443	0.126623	0.316925	1.98735	51.0682	5.85559	3.44297	0.854468	49.2191	7.18139	135.696	0.99343	-0.316804	49.5078	137.139	3.28198	3.9905	1.36198
Struc40	0.5	0.964395	-0.0157452	108.831	56.6131	-0.2356	0.114913	0.322322	1.98453	51.769	6.91494	3.79772	0.859485	49.8918	6.94334	97.9796	0.99284	-0.289817	49.9377	98.034	3.28515	5.6532	1.36515
Struc41	0.67	6.53767	0.815423	126.567	52.8063	-0.21793	0.122997	0.319712	1.98857	50.3541	5.869	2.15729	0.919606	51.6088	5.58059	143.242	0.99364	-0.33222	51.6097	143.242	3.28182	2.4529	1.36182
Struc42	0.69	8.29578	0.918857	109.156	50.7627	-0.21638	0.123178	0.319223	1.98783	49.2327	5.9426	1.85445	0.91296	49.0926	6.31676	148.29	0.99372	-0.332715	49.0895	148.285	3.28126	2.2024	1.36126
Struc43	0.69	9.62114	0.983227	125.76	53.1644	-0.21464	0.121952	0.317078	1.98884	48.8518	3.9973	2.13873	0.920345	51.594	5.54961	138.303	0.99377	-0.3384	51.5954	138.29	3.2792	-2.2627	1.3592
Struc44	0.65	10.3784	1.01613	107.345	50.0745	-0.2108	0.123379	0.316294	1.98789	47.9212	6.647	2.04074	0.911662	47.9998	6.30648	145.311	0.9939	-0.334665	48.0087	145.312	3.28012	-2.7796	1.36012
Struc45	0.66	8.82126	0.94553	134.715	53.3665	-0.21623	0.122902	0.318913	1.9884	51.8378	5.8943	1.94352	0.917953	51.4055	6.30317	150.083	0.99367	-0.33276	51.4107	150.07	3.28128	0.655	1.36128
Struc46	0.79	10.6503	1.02736	127.195	60.9909	-0.20939	0.122723	0.312907	1.98854	56.2378	3.90523	2.00423	0.8352	55.8008	6.39291	136.05	0.9936	-0.31247	55.8102	136.113	3.27798	-2.1421	1.35798
Struc47	0.69	9.03596	0.955974	110.481	56.082	-0.21175	0.123372	0.314825	1.98697	49.5847	5.33635	1.87441	0.864837	53.2284	7.21794	144.764	0.99358	-0.30446	53.2214	144.765	3.28053	-3.6831	1.36053
Struc48	0.54	4.34236	0.637726	82.3575	47.7775	-0.21182	0.124277	0.325954	1.98647	55.8878	8.32179	2.31936	0.839221	47.3361	6.06379	130.922	0.99415	-0.29996	47.3481	130.945	3.29113	18.522	1.37113
Struc49	0.55	4.75083	0.67677	82.4366	47.7845	-0.20901	0.125541	0.324001	1.98647	55.7545	6.91724	2.3683	0.856019	47.3485	6.00523	130.062	0.99412	-0.309995	47.3628	130.108	3.29094	18.7985	1.37094
Struc50	0.58	4.26781	0.630205	82.3088	47.7694	-0.20692	0.123355	0.321989	1.98655	56.7131	6.31934	2.27081	0.836731	47.3671	6.09321	129.233	0.99411	-0.313978	47.3718	129.046	3.29067	18.8718	1.37067
Struc51	0.521	3.49041	0.542876	80.1164	48.1631	-0.21276	0.124823	0.323134	1.98626	57.4987	7.65505	2.31593	0.869848	48.2919	6.78951	135.319	0.99406	-0.291105	48.2943	135.319	3.29036	19.1064	1.37036
Struc52	0.589	3.71774	0.570279	76.2203	55.1642	-0.21436	0.125439	0.325335	1.98581	54.2508	7.26593	3.08493	0.821672	48.9514	6.04244	125.652	0.99395	-0.29335	48.9509	125.656	3.29169	19.4768	1.37169
Struc53	0.53	3.49041	0.542876	81.3426	47.4998	-0.20906	0.124915	0.324497	1.98672	55.6063	7.4952	1.83413	0.902429	46.1936	5.89716	132.719	0.99422	-0.308095	46.1909	132.678	3.29077	19.4158	1.37077

## Sheet: decay_7_21_regression
		x1	x2	x3	x4
Compound_Name	log(kdecay)	%Vbur_O2_2.5Å_Boltz	dipole(Debye)_Boltz_radical	Buried_Sterimol_B1_N1_O3_5.0(Å)_max	SASA_sphericity_Boltz_radical
Struc07	-0.200659	51.8345	6.553	2.71246	0.917779
Struc08	0.644439	49.5621	6.2065	1.92607	0.918519
Struc09	-0.0604807	51.1075	6.93751	2.55098	0.911689
Struc10	-0.79588	53.458	6.70725	2.95478	0.88401
Struc11	-0.769551	52.6085	7.52095	3.05257	0.859205
Struc12	0.0128372	53.9747	4.55357	2.85674	0.857004
Struc13	0.278754	51.5725	5.5649	2.49389	0.877558
Struc14	-0.522879	53.6789	5.514	2.92453	0.86206
Struc17	-0.0457575	54.848	4.21245	2.80032	0.863232
Struc18	-0.69897	53.5672	6.7603	3.18121	0.867841
Struc19	-0.744727	53.9138	6.6591	3.41206	0.864889
Struc20	-1	55.2121	6.47289	3.47367	0.879873
Struc21	-0.823909	52.2767	6.99855	3.1417	0.869203

## Sheet: decay_6_47_classification
			x18	x1	x2	x3	x4	x5	x6	x7	x8	x9	x10	x11	x12	x13	x14	x15	x16	x17	x19	x20
Compound_Name	log(kdecay)	set	Sterimol_L_N1_O3(Å)_morfeus_max	aniso_NMR_shift_C2_min	%Vbur_C1_4.0Å_min	NBO_charge_O3_min_radical	BDE	Hirsh_atom_dipole_O3_Boltz	NBO_Bond_occup_C2_N1_Boltz	%Vbur_O2_2.5Å_Boltz	dipole(Debye)_Boltz_radical	Buried_Sterimol_B1_N1_O3_5.0(Å)_max	SASA_sphericity_Boltz_radical	%Vbur_N1_4.0Å_low_E_radical	Buried_Sterimol_B5_C1_N1_5.0(Å)_low_E_radical	aniso_NMR_shift_C2_low_E_radical	NBO_Bond_occup_C1_N1_low_E_radical	HOMO_Boltz_radical	%Vbur_N1_4.0Å_Boltz_radical	aniso_NMR_shift_C2_Boltz_radical	NMR_shift_C1_max	distance_N1_O3(Å)_max
Struc06	0.454845	train	3.28055	127.304	41.1477	-0.21017	0.123107	0.316992	1.9894	48.9631	5.2295	1.97856	0.929253	43.7554	4.16129	144.504	0.99419	-0.33967	43.7554	144.504	5.6763	1.36055
Struc33	0.642465	train	3.27897	118.052	44.9026	-0.21843	0.119967	0.320082	1.9884	46.2019	5.6377	2.00983	0.924432	45.6858	4.51666	135.643	0.99357	-0.33443	45.6997	135.645	0.4868	1.35897
Struc34	0.267172	train	3.2807	135.006	47.1464	-0.21532	0.123782	0.318544	1.9886	49.7021	5.65105	1.75336	0.918447	47.3683	5.19743	145.856	0.99377	-0.334965	47.365	145.15	1.8006	1.3607
Struc35	0.103804	train	3.28174	110.23	48.4518	-0.21524	0.124809	0.318715	1.98786	49.7006	5.6782	1.90042	0.91821	48.8153	5.3297	149.586	0.99371	-0.334487	48.5911	149.303	2.0168	1.36174
Struc36	0.0606978	train	3.28342	129.502	49.0682	-0.21961	0.121626	0.319812	1.98831	51.3983	5.71278	2.08478	0.91457	49.0426	6.30297	138.087	0.99346	-0.331771	49.1738	141.547	2.1893	1.36342
Struc38	0.454845	train	3.28167	107.534	49.427	-0.21509	0.123245	0.318671	1.9878	49.9853	5.4782	2.00893	0.919669	48.0072	5.01981	147.384	0.99351	-0.33505	47.9864	146.306	1.2704	1.36167
Struc39	0.0934217	train	3.28198	101.542	52.9359	-0.21443	0.126623	0.316925	1.98735	51.0682	5.85559	3.44297	0.854468	49.2191	7.18139	135.696	0.99343	-0.316804	49.5078	137.139	3.9905	1.36198
Struc40	0.00860017	train	3.28515	108.831	56.6131	-0.2356	0.114913	0.322322	1.98453	51.769	6.91494	3.79772	0.859485	49.8918	6.94334	97.9796	0.99284	-0.289817	49.9377	98.034	5.6532	1.36515
Struc41	0.173186	train	3.28182	126.567	52.8063	-0.21793	0.122997	0.319712	1.98857	50.3541	5.869	2.15729	0.919606	51.6088	5.58059	143.242	0.99364	-0.33222	51.6097	143.242	2.4529	1.36182
Struc42	0.469822	train	3.28126	109.156	50.7627	-0.21638	0.123178	0.319223	1.98783	49.2327	5.9426	1.85445	0.91296	49.0926	6.31676	148.29	0.99372	-0.332715	49.0895	148.285	2.2024	1.36126
Struc43	0.20412	train	3.2792	125.76	53.1644	-0.21464	0.121952	0.317078	1.98884	48.8518	3.9973	2.13873	0.920345	51.594	5.54961	138.303	0.99377	-0.3384	51.5954	138.29	-2.2627	1.3592
Struc44	0.307496	train	3.28012	107.345	50.0745	-0.2108	0.123379	0.316294	1.98789	47.9212	6.647	2.04074	0.911662	47.9998	6.30648	145.311	0.9939	-0.334665	48.0087	145.312	-2.7796	1.36012
Struc46	0.506505	train	3.27798	127.195	60.9909	-0.20939	0.122723	0.312907	1.98854	56.2378	3.90523	2.00423	0.8352	55.8008	6.39291	136.05	0.9936	-0.31247	55.8102	136.113	-2.1421	1.35798
Struc47	0.214844	train	3.28053	110.481	56.082	-0.21175	0.123372	0.314825	1.98697	49.5847	5.33635	1.87441	0.864837	53.2284	7.21794	144.764	0.99358	-0.30446	53.2214	144.765	-3.6831	1.36053
vstruc2	1.23553	val	3.27711
